# Supplementary material for: Comparative Genomic Analyses of Escherichia coli from a Meat Processing Environment in Relation to Their Biofilm Formation and Persistence
Source: Microbiol Spectr. 2023 May 15;11(3):e00183-23. doi: 10.1128/spectrum.00183-23 (PMC10269509; doi:10.1128/spectrum.00183-23)
Supplement: Supplemental file 1 — Tables S1 to S5. Download spectrum.00183-23-s0002.xlsx, XLSX file, 0.1 MB [file spectrum.00183-23-s0002.xlsx]

## Sheet: Table S1
Table S1. Summary of Illumina whole genome sequencing of 114 Escherichia coli isolates including strain and phylogroup
												Genbank Accession No.
ID	Sample ID	Total raw reads (forward)	Assembled genome size (bp)	G+C content (%)	No. of contigs	N50 (bp)	Coverage	Phylotype	Biofilm	MLST (Achtman)	MLVA	Sequence Read Archive (SRA)	Genome	Reference
0H23	3-93	2601319	5288547	50.5	176	90539	147.563	A	5	399	363	SRR14347972	CP081684-CP081689	Yang et al., 2021
AH04	1-9	2500314	4888899	50.81	181	53725	153.428	A	5	3202	5	SRR14347984	CP081706-CP081710	Yang et al., 2021
AH21	5-13	2178033	4707338	50.85	122	146971	138.807	A	0	1415	88	SRR14347973	CP081711-CP081712	Yang et al., 2021
AH14	20-4	3012318	4719832	50.79	62	216554	191.468	B1	5	58	118	SRR14347965	JAGTIJ000000000	Yang et al., 2021
AH09	11-1	2770333	4846415	50.71	115	97658	171.488	A	5	46	87	SRR14347966	JAGTIK000000000	Yang et al., 2021
AH06	17-2	2897539	4915739	50.55	84	122945	176.832	A	0	10	1	SRR14347967	JAGTIL000000000	Yang et al., 2021
0H21	3-76	2946972	4898288	50.85	92	162335	180.49	B1	0	2521	347	SRR14347949	JAGTIN000000000	Yang et al., 2021
0H17	2-90	2579693	5161439	50.64	128	162897	149.94	B1	5	388	114	SRR14347950	JAGTIO000000000	Yang et al., 2021
0H11	2-16	1855493	5062593	50.63	96	265682	109.953	B1	5	708	333	SRR14347952	JAGTIP000000000	Yang et al., 2021
0H04	1-17	3426951	4786475	50.63	79	154596	214.79	A	0	10	280	SRR14347953	JAGTIQ000000000	Yang et al., 2021
0H01	1-10	3287736	4751311	50.7	66	208998	207.589	A	5	2973	177	SRR14347954	JAGTIR000000000	Yang et al., 2021
136	136	5079799	4648254	50.78	57	173661	218.568	B1	5	101	136	SRR18481780	JALGJT000000000	This study
0H02	1-13	2965735	5380940	50.59	184	114114	165.347	B1	5	5745	294	SRR18481779	JALGJU000000000	This study
0H03	1-14	3962199	5124563	50.63	93	162890	231.953	B1	5	388	176	SRR18481765	JALGJV000000000	This study
0H05	1-23	3417390	5029129	50.52	98	209802	203.856	B1	5	154	299	SRR18481754	JALGJW000000000	This study
0H06	1-24	3149511	5123692	50.53	79	147657	184.409	B1	0	442	114	SRR18481743	JALGJX000000000	This study
0H07	1-43	3791630	5166836	50.6	98	161675	220.152	B1	5	388	176	SRR18481732	JALGJY000000000	This study
0H08	1-45	2729081	4779319	50.84	52	307492	171.306	B1	5	906	278	SRR18481721	JALGJZ000000000	This study
0H09	1-52	3449413	4834892	50.83	235	65947	214.032	A	0	993	275	SRR18481710	JALGKA000000000	This study
0H10	2-9	2967732	5387364	50.61	138	84868	165.261	B1	0	1252	334	SRR18481699	JALGKB000000000	This study
0H12	2-27	2982747	5111420	50.61	99	134876	175.064	B1	0	278	329	SRR18481688	JALGKC000000000	This study
0H13	2-30	2891844	5162259	50.64	129	185085	168.057	B1	5	388	177	SRR18481778	JALGKD000000000	This study
0H14	2-60	3444683	4955448	50.79	99	99175	208.539	A	0	10	88	SRR18481774	JALGKE000000000	This study
0H16	2-67	2266711	4868920	50.59	85	136300	139.664	B1	0	155	116	SRR18481773	JALGKF000000000	This study
0H19	3-58	2635665	5011391	50.64	170	125003	157.78	A	0	398	308	SRR18481772	JALGKG000000000	This study
0H20	3-67	3061003	5007730	50.69	186	122678	183.377	A	0	398	308	SRR18481771	JALGKH000000000	This study
4H01	1-73	3439661	5382706	50.59	180	114114	191.706	B1	5	5745	290	SRR18481770	JALGKI000000000	This study
4H02	1-74	3244723	4938521	50.75	100	156885	197.107	B1	0	711	300	SRR18481769	JALGKJ000000000	This study
4H03	1-79	3324332	5322677	50.47	117	165342	187.368	D	5	70	296	SRR18481768	JALGKK000000000	This study
4H04	1-85	3398059	4918227	50.69	160	122678	207.273	A	0	398	274	SRR18481767	JALGKL000000000	This study
4H05	1-89	3349980	5163752	50.6	96	162890	194.625	B1	5	388	176	SRR18481766	JALGKM000000000	This study
4H06	1-90	3343106	4918412	50.51	67	207554	203.914	B1	0	164	290	SRR18481764	JALGKN000000000	This study
4H07	1-94	3169361	5092064	50.52	75	195471	186.724	B1	5	388	177	SRR18481763	JALGKO000000000	This study
4H08	2-111	3859604	5198734	50.67	118	135961	222.724	B1	0	5565	155	SRR18481762	JALGKP000000000	This study
4H09	2-113	4052199	5160864	50.62	101	189044	235.554	B1	0	109	178	SRR18481761	JALGKQ000000000	This study
4H10	2-123	3596184	5281675	50.46	88	268775	204.264	E	5	130	310	SRR18481760	JALGKR000000000	This study
4H11	3-131	3494674	4751571	50.7	68	208802	220.643	A	5	2973	177	SRR18481759	JALGKS000000000	This study
4H12	3-134	3995964	4881293	50.71	77	176358	245.588	B1	5	603	177	SRR18481758	JALGKT000000000	This study
4H13	3-147	3001204	4750326	50.7	71	198703	189.537	A	5	2973	115	SRR18481757	JALGKU000000000	This study
4H14	3-155	3414013	4983902	50.84	77	143865	205.502	B1	5	1079	345	SRR18481756	JALGKV000000000	This study
4H15	3-156	3064028	5041895	50.6	182	122678	182.314	A	0	398	308	SRR18481755	JALGKW000000000	This study
4H16	3-169	6620822	4841515	50.7	96	158472	410.253	B1	5	58	118	SRR18481753	JALGKX000000000	This study
4H17	3-175	3730423	5042654	50.6	180	122678	221.932	A	0	398	20	SRR18481752	JALGKY000000000	This study
4H18	6-11	3215108	5257330	50.46	180	118671	183.464	B1	0	278	329	SRR18481751	JALGKZ000000000	This study
4H19	D9 25	3023008	5009256	50.65	77	200149	181.045	B1	0	3234	247	SRR18481750	JALGLA000000000	This study
4H20	D3 64-9	2488542	5255496	50.4	128	117769	142.054	B1	0	6488	138	SRR18481749	JALGLB000000000	This study
AH01	10-8	2637010	4988958	50.49	87	163413	158.571	B1	0	906	119	SRR18481748	JALGLC000000000	This study
AH03	1-7	2784102	4487606	50.79	66	159838	186.119	A	0	540	98	SRR18481747	JALGLD000000000	This study
AH05	1-12	2530793	4920901	50.57	71	210136	154.288	B1	5	13	105	SRR18481746	JALGLE000000000	This study
AH07	8-4	2887741	4918624	50.55	86	123599	176.131	A	0	10	152	SRR18481745	JALGLF000000000	This study
AH08	8-14	2895713	4972870	50.74	118	143994	174.691	B1	0	2522	184	SRR18481744	JALGLG000000000	This study
AH10	22-12	2790613	4999482	50.65	88	181987	167.454	B1	5	1079	150	SRR18481742	JALGLH000000000	This study
AH11	28-17 P	2787553	4851545	50.54	150	79371	172.371	A	5	46	17	SRR18481741	JALGLI000000000	This study
AH12	15-10	2501948	5043371	50.64	105	147512	148.826	B1	0	278	164	SRR18481740	JALGLJ000000000	This study
AH13	20-1	3301001	4719997	50.79	60	193396	209.81	B1	5	58	118	SRR18481739	JALGLK000000000	This study
AH15	20-11	3026186	4719807	50.79	60	190843	192.35	B1	5	58	118	SRR18481738	JALGLL000000000	This study
AH16	22-27	2770047	5165329	50.54	157	105268	160.883	B1	0	336	170	SRR18481737	JALGLM000000000	This study
AH17	22-36 P	3246702	4935127	50.68	110	126243	197.363	A	0	10	82	SRR18481736	JALGLN000000000	This study
AH18	22-39	2902906	5062005	50.57	83	158207	172.041	B1	5	1079	151	SRR18481735	JALGLO000000000	This study
AH19	22-45	2754846	4993779	50.69	123	114388	165.497	B1	0	278	171	SRR18481734	JALGLP000000000	This study
AH20	22-50	3227319	5066392	50.54	74	188422	191.102	B1	5	58	156	SRR18481733	JALGLQ000000000	This study
BH01	10-19	3038345	5182135	50.73	93	207554	175.893	B1	0	906	127	SRR18481731	JALGLR000000000	This study
BH02	10-42	3709763	4972001	50.75	100	169203	223.839	A	5	10	46	SRR18481730	JALGLS000000000	This study
BH03	1-53	3966803	4753192	50.62	110	96564	250.367	A	0	46	17	SRR18481729	JALGLT000000000	This study
BH04	24-21	3007628	4681081	50.83	64	185759	192.752	B1	5	2163	200	SRR18481728	JALGLU000000000	This study
BH05	11-9	1386341	4983649	50.74	122	142623	83.4534	B1	0	201	218	SRR18481727	JALGLV000000000	This study
BH06	11-10	3571766	4883099	50.69	71	181717	219.436	A	0	10	18	SRR18481726	JALGLW000000000	This study
BH07	22-40	2834983	4895294	50.3	76	188679	173.737	A	5	10	31	SRR18481725	JALGLX000000000	This study
BH08	28-49	3967309	4853396	50.54	151	79383	245.229	A	5	46	17	SRR18481724	JALGLY000000000	This study
BH09	28-67	3912289	4846853	50.54	147	79383	242.154	A	5	46	17	SRR18481723	JALGLZ000000000	This study
BH10	28-79	4258701	4931234	50.62	197	132435	259.085	A	0	10	50	SRR18481722	JALGMA000000000	This study
BH11	4-69	3726210	5461867	50.36	277	63803	204.667	B1	0	29	131	SRR18481720	JALGMB000000000	This study
BH12	13-43	3249716	5217995	50.47	150	171017	186.837	B1	0	101	147	SRR18481719	JALGMC000000000	This study
BH13	15-49	3540299	4809565	50.67	61	185139	220.829	B1	5	388	152	SRR18481718	JALGMD000000000	This study
BH14	15-76	3438053	4791181	50.54	138	79654	215.274	A	5	46	17	SRR18481717	JALGME000000000	This study
BH15	15-83	4181854	4819850	50.76	113	114382	260.289	A	5	34	67	SRR18481716	JALGMF000000000	This study
BH16	20-27	3953062	5120283	50.4	125	124746	231.612	B1	5	345	148	SRR18481715	JALGMG000000000	This study
BH17	22-85	3737912	5191399	50.49	85	183451	216.006	B1	0	101	148	SRR18481714	JALGMH000000000	This study
BH18	22-95	3936905	4832075	50.53	132	94325	244.423	A	0	46	47	SRR18481713	JALGMI000000000	This study
BH19	5-30	3357054	4636087	50.61	107	101374	217.234	A	0	46	43	SRR18481712	JALGMJ000000000	This study
BH20	5-42	3944388	4911196	50.64	94	158473	240.943	B1	5	58	107	SRR18481711	JALGMK000000000	This study
EA01	7-3	2943731	4666723	50.8	53	181484	189.238	B1	5	345	488	SRR18481709	JALGML000000000	This study
EA02	7-17	955478	4664126	50.79	57	181484	61.457	B1	0	345	515	SRR18481708	JALGMM000000000	This study
EA03	7-25	1194919	4663943	50.79	55	182745	76.8611	B1	5	345	488	SRR18481707	JALGMN000000000	This study
EA04	7-53	4034079	4776961	50.83	84	145133	253.346	B1	0	58	135	SRR18481706	JALGMO000000000	This study
EA05	16-25	3686695	4665068	50.8	54	181484	237.083	B1	5	345	488	SRR18481705	JALGMP000000000	This study
EA06	30-27	3027828	4666077	50.8	49	203437	194.671	B1	5	345	516	SRR18481704	JALGMQ000000000	This study
EA07	30-52	3641168	4667702	50.8	52	181404	234.023	B1	5	345	519	SRR18481703	JALGMR000000000	This study
EA08	B1-07-57	2285733	4665759	50.8	51	185211	146.969	B1	5	345	516	SRR18481702	JALGMS000000000	This study
EA09	B2-16-2	3368256	5056096	50.71	94	181247	199.853	B1	0	1611	534	SRR18481701	JALGMT000000000	This study
EA10	8-1	3361845	4664876	50.78	46	268719	216.202	B1	5	101	178	SRR18481700	JALGMU000000000	This study
EA11	8-81B	1518025	4662432	50.78	44	265769	97.676	B1	5	101	390	SRR18481698	JALGMV000000000	This study
EA12	9-3	1227457	4662135	50.78	50	266584	78.9846	B1	5	101	179	SRR18481697	JALGMW000000000	This study
EA13	10-1	3442495	4663974	50.78	45	268719	221.431	B1	5	101	178	SRR18481696	JALGMX000000000	This study
EB01	16-36	3961281	4665305	50.8	51	192450	254.728	B1	5	345	488	SRR18481695	JALGMY000000000	This study
EB02	16-59B	3783663	5216215	50.47	156	136164	217.61	D	0	137	524	SRR18481694	JALGMZ000000000	This study
EB03	16-142	3089548	4666263	50.8	50	210285	198.631	B1	5	345	488	SRR18481693	JALGNA000000000	This study
EB04	30-91	3050844	4666818	50.8	55	210285	196.119	B1	5	345	488	SRR18481692	JALGNB000000000	This study
EB05	B1-16-86	3367847	5111035	50.53	54	327394	197.681	D	0	70	551	SRR18481691	JALGNC000000000	This study
EB06	B1-30-174	3286631	4638562	50.75	59	192537	212.564	A	5	10	540	SRR18481690	JALGND000000000	This study
EB07	B2-30-13	2920379	4830739	50.76	58	207554	181.362	B1	0	906	549	SRR18481689	JALGNE000000000	This study
EB08	B2-30-15	4335801	4666929	50.8	51	217318	278.714	B1	5	345	548	SRR18481687	JALGNF000000000	This study
EB09	B2-30-68	3387110	4666052	50.8	54	181484	217.771	B1	5	345	545	SRR18481686	JALGNG000000000	This study
EB10	5-56	3250621	5225718	50.5	118	128438	186.613	B1	0	58	402	SRR18481685	JALGNH000000000	This study
EB11	5-145	3818532	5118195	50.58	101	154642	223.821	B1	5	58	417	SRR18481684	JALGNI000000000	This study
EB12	7-24	3905720	5054410	50.52	94	193668	231.821	B1	5	1147	182	SRR18481683	JALGNJ000000000	This study
EB13	7-45	3630064	5052615	50.52	94	193683	215.536	B1	5	1147	182	SRR18481682	JALGNK000000000	This study
EB14	8-89	3385383	4663566	50.78	46	268719	217.776	B1	5	101	136	SRR18481681	JALGNL000000000	This study
EB15	9-181	3659996	5192244	50.45	55	214911	211.469	E	0	9063	384	SRR18481680	JALGNM000000000	This study
EB16	9-229	3422907	5193483	50.45	55	303622	197.723	E	0	9063	384	SRR18481679	JALGNN000000000	This study
EB17	9-260	2758482	5189164	50.45	61	210547	159.476	E	0	9063	384	SRR18481678	JALGNO000000000	This study
EB18	9-283	3705877	5192677	50.45	57	214911	214.102	E	0	9063	384	SRR18481777	JALGNP000000000	This study
EB19	9-288	3256269	5192581	50.45	58	214911	188.13	E	0	9063	386	SRR18481776	JALGNQ000000000	This study
EB20	10-75	3478741	5226970	50.71	118	129536	199.661	A	0	1510	135	SRR18481775	JALGNR000000000	This study

## Sheet: Table S2
Table S2. Allele distance matrix from cgMLST for 114 Escherichia coli genomes*
Order of isolate in core genome tree -->		1	2	3	4	5	6	7	8	9	10	11	12	13	14	15	16	17	18	19	20	21	22	23	24	25	26	27	28	29	30	31	32	33	34	35	36	37	38	39	40	41	42	43	44	45	46	47	48
	cgmlst-dists	EA08	EB01	EA05	EA07	EA03	EB09	EB04	EB08	EA06	EB03	EA01	EA02	BH16	AH14	AH15	AH13	EB11	BH20	4H16	AH20	EA04	4H08	EB10	0H16	4H05	0H03	0H07	0H17	0H13	4H07	BH13	EA09	EA13	EB14	EA11	EA10	EA12	136	BH12	BH17	4H19	EB07	BH01	4H06	4H20	AH01	4H11	4H13
1	EA08	0	0	0	0	1	1	1	1	0	1	1	0	370	1547	1547	1547	1596	1557	1549	1548	1562	1576	1556	1591	1691	1688	1689	1698	1698	1691	1687	1620	1571	1571	1571	1571	1571	1570	1576	1592	1609	1566	1562	1597	1590	1567	1611	1610
2	EB01	0	0	0	0	1	1	1	1	0	1	1	0	370	1547	1547	1547	1596	1557	1549	1548	1562	1576	1556	1591	1691	1688	1689	1698	1698	1691	1687	1620	1571	1571	1571	1571	1571	1570	1576	1592	1609	1566	1562	1597	1590	1567	1611	1610
3	EA05	0	0	0	0	1	1	1	1	0	1	1	0	370	1547	1547	1547	1596	1557	1549	1548	1562	1576	1556	1591	1691	1688	1689	1698	1698	1691	1687	1620	1571	1571	1571	1571	1571	1570	1576	1592	1609	1566	1562	1597	1590	1567	1611	1610
4	EA07	0	0	0	0	1	1	1	1	0	1	1	0	370	1547	1547	1547	1596	1557	1549	1548	1562	1576	1556	1591	1691	1688	1689	1698	1698	1691	1687	1620	1571	1571	1571	1571	1571	1570	1576	1592	1609	1566	1562	1597	1590	1567	1611	1610
5	EA03	1	1	1	1	0	0	0	0	1	0	0	1	371	1548	1548	1548	1597	1558	1550	1549	1561	1577	1557	1590	1692	1689	1690	1699	1699	1692	1688	1621	1571	1571	1571	1571	1571	1570	1576	1592	1608	1565	1563	1598	1591	1568	1610	1611
6	EB09	1	1	1	1	0	0	0	0	1	0	0	1	371	1548	1548	1548	1597	1558	1550	1549	1561	1577	1557	1590	1692	1689	1690	1699	1699	1692	1688	1621	1571	1571	1571	1571	1571	1570	1576	1592	1608	1565	1563	1598	1591	1568	1610	1611
7	EB04	1	1	1	1	0	0	0	0	1	0	0	1	371	1548	1548	1548	1597	1558	1550	1549	1561	1577	1557	1590	1692	1689	1690	1699	1699	1692	1688	1621	1571	1571	1571	1571	1571	1570	1576	1592	1608	1565	1563	1598	1591	1568	1610	1611
8	EB08	1	1	1	1	0	0	0	0	1	0	0	1	371	1548	1548	1548	1597	1558	1550	1549	1561	1577	1557	1590	1692	1689	1690	1699	1699	1692	1688	1621	1571	1571	1571	1571	1571	1570	1576	1592	1608	1565	1563	1598	1591	1568	1610	1611
9	EA06	0	0	0	0	1	1	1	1	0	1	1	0	370	1547	1547	1547	1596	1557	1549	1548	1562	1576	1556	1591	1691	1688	1689	1698	1698	1691	1687	1620	1571	1571	1571	1571	1571	1570	1576	1592	1609	1566	1562	1597	1590	1567	1611	1610
10	EB03	1	1	1	1	0	0	0	0	1	0	0	1	371	1548	1548	1548	1597	1558	1550	1549	1561	1577	1557	1590	1692	1689	1690	1699	1699	1692	1688	1621	1571	1571	1571	1571	1571	1570	1576	1592	1608	1565	1563	1598	1591	1568	1610	1611
11	EA01	1	1	1	1	0	0	0	0	1	0	0	1	371	1548	1548	1548	1597	1558	1550	1549	1561	1577	1557	1590	1692	1689	1690	1699	1699	1692	1688	1621	1571	1571	1571	1571	1571	1570	1576	1592	1608	1565	1563	1598	1591	1568	1610	1611
12	EA02	0	0	0	0	1	1	1	1	0	1	1	0	370	1547	1547	1547	1596	1557	1549	1548	1562	1576	1556	1591	1691	1688	1689	1698	1698	1691	1687	1620	1571	1571	1571	1571	1571	1570	1576	1592	1609	1566	1562	1597	1590	1567	1611	1610
13	BH16	370	370	370	370	371	371	371	371	370	371	371	370	0	1568	1568	1568	1605	1572	1556	1551	1576	1586	1569	1595	1684	1683	1684	1691	1691	1684	1676	1615	1578	1578	1578	1578	1578	1577	1577	1594	1592	1562	1559	1592	1586	1568	1604	1603
14	AH14	1547	1547	1547	1547	1548	1548	1548	1548	1547	1548	1548	1547	1568	0	1	3	272	182	232	302	305	448	398	557	1685	1681	1681	1692	1692	1682	1675	1644	1586	1586	1586	1588	1587	1588	1589	1622	1670	1622	1616	1591	1599	1599	1613	1612
15	AH15	1547	1547	1547	1547	1548	1548	1548	1548	1547	1548	1548	1547	1568	1	0	2	271	181	231	301	304	447	397	556	1685	1681	1681	1692	1692	1682	1675	1644	1586	1586	1586	1588	1587	1588	1589	1622	1670	1622	1616	1591	1599	1599	1613	1612
16	AH13	1547	1547	1547	1547	1548	1548	1548	1548	1547	1548	1548	1547	1568	3	2	0	271	179	230	302	305	448	397	557	1686	1682	1682	1693	1693	1683	1675	1643	1586	1586	1586	1588	1587	1588	1589	1622	1671	1621	1617	1592	1600	1598	1612	1611
17	EB11	1596	1596	1596	1596	1597	1597	1597	1597	1596	1597	1597	1596	1605	272	271	271	0	254	289	369	400	496	478	606	1698	1696	1696	1705	1705	1698	1694	1660	1607	1607	1607	1609	1608	1608	1614	1644	1688	1652	1646	1624	1630	1624	1630	1629
18	BH20	1557	1557	1557	1557	1558	1558	1558	1558	1557	1558	1558	1557	1572	182	181	179	254	0	202	301	332	441	407	536	1677	1675	1675	1684	1684	1674	1672	1630	1587	1587	1587	1589	1588	1587	1589	1619	1670	1610	1606	1591	1602	1593	1609	1608
19	4H16	1549	1549	1549	1549	1550	1550	1550	1550	1549	1550	1550	1549	1556	232	231	230	289	202	0	266	295	406	378	506	1678	1674	1674	1685	1685	1675	1669	1622	1579	1579	1579	1579	1578	1577	1580	1608	1655	1602	1598	1589	1598	1586	1600	1599
20	AH20	1548	1548	1548	1548	1549	1549	1549	1549	1548	1549	1549	1548	1551	302	301	302	369	301	266	0	327	425	399	514	1661	1659	1659	1669	1669	1660	1657	1617	1577	1577	1577	1579	1578	1577	1578	1615	1640	1595	1589	1569	1580	1575	1592	1591
21	EA04	1562	1562	1562	1562	1561	1561	1561	1561	1562	1561	1561	1562	1576	305	304	305	400	332	295	327	0	460	422	567	1688	1684	1684	1695	1695	1685	1680	1650	1602	1602	1602	1603	1602	1604	1606	1626	1673	1623	1619	1599	1609	1603	1615	1616
22	4H08	1576	1576	1576	1576	1577	1577	1577	1577	1576	1577	1577	1576	1586	448	447	448	496	441	406	425	460	0	210	650	1689	1687	1687	1697	1697	1687	1683	1620	1604	1604	1604	1606	1605	1606	1607	1640	1659	1622	1616	1597	1609	1617	1601	1600
23	EB10	1556	1556	1556	1556	1557	1557	1557	1557	1556	1557	1557	1556	1569	398	397	397	478	407	378	399	422	210	0	627	1680	1678	1679	1689	1689	1679	1676	1612	1593	1593	1593	1593	1592	1591	1590	1628	1653	1609	1605	1587	1598	1593	1588	1587
24	0H16	1591	1591	1591	1591	1590	1590	1590	1590	1591	1590	1590	1591	1595	557	556	557	606	536	506	514	567	650	627	0	1710	1709	1709	1712	1712	1706	1702	1638	1621	1621	1621	1621	1620	1619	1619	1628	1667	1615	1612	1603	1611	1613	1594	1595
25	4H05	1691	1691	1691	1691	1692	1692	1692	1692	1691	1692	1692	1691	1684	1685	1685	1686	1698	1677	1678	1661	1688	1689	1680	1710	0	3	3	103	101	185	247	1611	1641	1641	1641	1641	1640	1640	1643	1648	1661	1678	1674	1664	1665	1645	1665	1664
26	0H03	1688	1688	1688	1688	1689	1689	1689	1689	1688	1689	1689	1688	1683	1681	1681	1682	1696	1675	1674	1659	1684	1687	1678	1709	3	0	0	103	101	184	244	1610	1638	1638	1638	1638	1637	1637	1640	1645	1659	1676	1672	1661	1662	1643	1663	1662
27	0H07	1689	1689	1689	1689	1690	1690	1690	1690	1689	1690	1690	1689	1684	1681	1681	1682	1696	1675	1674	1659	1684	1687	1679	1709	3	0	0	103	101	184	244	1611	1639	1639	1639	1639	1638	1638	1641	1646	1660	1677	1673	1662	1663	1644	1664	1663
28	0H17	1698	1698	1698	1698	1699	1699	1699	1699	1698	1699	1699	1698	1691	1692	1692	1693	1705	1684	1685	1669	1695	1697	1689	1712	103	103	103	0	6	213	270	1618	1644	1644	1644	1644	1643	1643	1646	1650	1670	1687	1683	1673	1676	1650	1675	1674
29	0H13	1698	1698	1698	1698	1699	1699	1699	1699	1698	1699	1699	1698	1691	1692	1692	1693	1705	1684	1685	1669	1695	1697	1689	1712	101	101	101	6	0	211	269	1618	1644	1644	1644	1644	1643	1643	1646	1650	1669	1687	1683	1673	1676	1650	1675	1674
30	4H07	1691	1691	1691	1691	1692	1692	1692	1692	1691	1692	1692	1691	1684	1682	1682	1683	1698	1674	1675	1660	1685	1687	1679	1706	185	184	184	213	211	0	253	1617	1640	1640	1640	1640	1639	1639	1641	1644	1669	1685	1681	1673	1673	1657	1671	1670
31	BH13	1687	1687	1687	1687	1688	1688	1688	1688	1687	1688	1688	1687	1676	1675	1675	1675	1694	1672	1669	1657	1680	1683	1676	1702	247	244	244	270	269	253	0	1598	1629	1629	1629	1629	1628	1630	1631	1641	1665	1675	1672	1656	1660	1641	1661	1660
32	EA09	1620	1620	1620	1620	1621	1621	1621	1621	1620	1621	1621	1620	1615	1644	1644	1643	1660	1630	1622	1617	1650	1620	1612	1638	1611	1610	1611	1618	1618	1617	1598	0	1616	1616	1615	1616	1614	1614	1604	1611	1578	1552	1548	1517	1517	1598	1601	1600
33	EA13	1571	1571	1571	1571	1571	1571	1571	1571	1571	1571	1571	1571	1578	1586	1586	1586	1607	1587	1579	1577	1602	1604	1593	1621	1641	1638	1639	1644	1644	1640	1629	1616	0	1	1	4	4	5	172	252	1399	1392	1388	1422	1413	1348	1571	1571
34	EB14	1571	1571	1571	1571	1571	1571	1571	1571	1571	1571	1571	1571	1578	1586	1586	1586	1607	1587	1579	1577	1602	1604	1593	1621	1641	1638	1639	1644	1644	1640	1629	1616	1	0	2	5	3	6	171	253	1398	1392	1388	1422	1413	1347	1570	1570
35	EA11	1571	1571	1571	1571	1571	1571	1571	1571	1571	1571	1571	1571	1578	1586	1586	1586	1607	1587	1579	1577	1602	1604	1593	1621	1641	1638	1639	1644	1644	1640	1629	1615	1	2	0	5	3	6	171	251	1399	1391	1387	1421	1412	1348	1571	1571
36	EA10	1571	1571	1571	1571	1571	1571	1571	1571	1571	1571	1571	1571	1578	1588	1588	1588	1609	1589	1579	1579	1603	1606	1593	1621	1641	1638	1639	1644	1644	1640	1629	1616	4	5	5	0	6	7	174	256	1399	1393	1389	1424	1415	1349	1570	1570
37	EA12	1571	1571	1571	1571	1571	1571	1571	1571	1571	1571	1571	1571	1578	1587	1587	1587	1608	1588	1578	1578	1602	1605	1592	1620	1640	1637	1638	1643	1643	1639	1628	1614	4	3	3	6	0	7	168	252	1399	1392	1386	1422	1411	1347	1569	1569
38	136	1570	1570	1570	1570	1570	1570	1570	1570	1570	1570	1570	1570	1577	1588	1588	1588	1608	1587	1577	1577	1604	1606	1591	1619	1640	1637	1638	1643	1643	1639	1630	1614	5	6	6	7	7	0	169	252	1398	1390	1386	1423	1412	1346	1571	1571
39	BH12	1576	1576	1576	1576	1576	1576	1576	1576	1576	1576	1576	1576	1577	1589	1589	1589	1614	1589	1580	1578	1606	1607	1590	1619	1643	1640	1641	1646	1646	1641	1631	1604	172	171	171	174	168	169	0	233	1384	1384	1379	1429	1411	1356	1562	1562
40	BH17	1592	1592	1592	1592	1592	1592	1592	1592	1592	1592	1592	1592	1594	1622	1622	1622	1644	1619	1608	1615	1626	1640	1628	1628	1648	1645	1646	1650	1650	1644	1641	1611	252	253	251	256	252	252	233	0	1392	1390	1387	1433	1409	1366	1568	1568
41	4H19	1609	1609	1609	1609	1608	1608	1608	1608	1609	1608	1608	1609	1592	1670	1670	1671	1688	1670	1655	1640	1673	1659	1653	1667	1661	1659	1660	1670	1669	1669	1665	1578	1399	1398	1399	1399	1399	1398	1384	1392	0	1398	1398	1442	1423	1369	1623	1624
42	EB07	1566	1566	1566	1566	1565	1565	1565	1565	1566	1565	1565	1566	1562	1622	1622	1621	1652	1610	1602	1595	1623	1622	1609	1615	1678	1676	1677	1687	1687	1685	1675	1552	1392	1392	1391	1393	1392	1390	1384	1390	1398	0	24	538	507	895	1533	1534
43	BH01	1562	1562	1562	1562	1563	1563	1563	1563	1562	1563	1563	1562	1559	1616	1616	1617	1646	1606	1598	1589	1619	1616	1605	1612	1674	1672	1673	1683	1683	1681	1672	1548	1388	1388	1387	1389	1386	1386	1379	1387	1398	24	0	534	498	892	1531	1530
44	4H06	1597	1597	1597	1597	1598	1598	1598	1598	1597	1598	1598	1597	1592	1591	1591	1592	1624	1591	1589	1569	1599	1597	1587	1603	1664	1661	1662	1673	1673	1673	1656	1517	1422	1422	1421	1424	1422	1423	1429	1433	1442	538	534	0	239	1039	1548	1547
45	4H20	1590	1590	1590	1590	1591	1591	1591	1591	1590	1591	1591	1590	1586	1599	1599	1600	1630	1602	1598	1580	1609	1609	1598	1611	1665	1662	1663	1676	1676	1673	1660	1517	1413	1413	1412	1415	1411	1412	1411	1409	1423	507	498	239	0	1010	1543	1542
46	AH01	1567	1567	1567	1567	1568	1568	1568	1568	1567	1568	1568	1567	1568	1599	1599	1598	1624	1593	1586	1575	1603	1617	1593	1613	1645	1643	1644	1650	1650	1657	1641	1598	1348	1347	1348	1349	1347	1346	1356	1366	1369	895	892	1039	1010	0	1537	1536
47	4H11	1611	1611	1611	1611	1610	1610	1610	1610	1611	1610	1610	1611	1604	1613	1613	1612	1630	1609	1600	1592	1615	1601	1588	1594	1665	1663	1664	1675	1675	1671	1661	1601	1571	1570	1571	1570	1569	1571	1562	1568	1623	1533	1531	1548	1543	1537	0	1
48	4H13	1610	1610	1610	1610	1611	1611	1611	1611	1610	1611	1611	1610	1603	1612	1612	1611	1629	1608	1599	1591	1616	1600	1587	1595	1664	1662	1663	1674	1674	1670	1660	1600	1571	1570	1571	1570	1569	1571	1562	1568	1624	1534	1530	1547	1542	1536	1	0
49	0H01	1612	1612	1612	1612	1611	1611	1611	1611	1612	1611	1611	1612	1605	1614	1614	1613	1631	1610	1601	1593	1616	1602	1588	1595	1666	1664	1664	1675	1675	1672	1661	1601	1571	1570	1571	1570	1569	1571	1562	1568	1623	1534	1532	1548	1543	1538	1	2
50	0H06	1622	1622	1622	1622	1622	1622	1622	1622	1622	1622	1622	1622	1634	1622	1621	1620	1636	1607	1603	1591	1636	1621	1603	1634	1636	1636	1637	1642	1642	1649	1639	1484	1537	1537	1536	1536	1535	1536	1540	1547	1620	1535	1533	1517	1507	1581	1528	1528
51	0H21	1598	1598	1598	1598	1597	1597	1597	1597	1598	1597	1597	1598	1595	1568	1567	1567	1580	1570	1552	1539	1573	1551	1547	1568	1575	1573	1574	1578	1578	1578	1565	1634	1548	1548	1548	1549	1548	1549	1557	1557	1614	1540	1540	1566	1565	1519	1473	1474
52	BH04	1647	1647	1647	1647	1647	1647	1647	1647	1647	1647	1647	1647	1654	1641	1641	1640	1676	1642	1631	1625	1647	1645	1636	1665	1655	1653	1654	1661	1661	1663	1647	1478	1567	1566	1566	1568	1566	1566	1549	1561	1580	1537	1539	1455	1466	1528	1532	1532
53	0H11	1643	1643	1643	1643	1644	1644	1644	1644	1643	1644	1644	1643	1632	1618	1618	1618	1634	1619	1617	1603	1626	1575	1564	1648	1656	1655	1656	1666	1666	1668	1648	1619	1561	1561	1561	1562	1562	1561	1556	1556	1598	1526	1522	1480	1480	1582	1594	1593
54	BH05	1649	1649	1649	1649	1650	1650	1650	1650	1649	1650	1650	1649	1631	1620	1620	1619	1635	1611	1599	1584	1611	1540	1536	1643	1628	1627	1627	1641	1641	1635	1612	1616	1579	1579	1578	1578	1577	1579	1572	1593	1619	1606	1605	1603	1609	1616	1592	1591
55	0H08	1773	1773	1773	1773	1773	1773	1773	1773	1773	1773	1773	1773	1771	1711	1710	1710	1730	1709	1707	1694	1716	1706	1699	1717	1760	1757	1757	1764	1764	1765	1749	1755	1737	1736	1737	1738	1737	1738	1727	1738	1719	1692	1690	1720	1704	1683	1736	1736
56	AH18	1671	1671	1671	1671	1672	1672	1672	1672	1671	1672	1672	1671	1664	1652	1652	1651	1672	1654	1640	1605	1647	1651	1647	1655	1672	1670	1670	1679	1679	1673	1665	1677	1684	1684	1684	1684	1683	1682	1673	1678	1675	1660	1658	1683	1679	1630	1642	1641
57	AH10	1670	1670	1670	1670	1671	1671	1671	1671	1670	1671	1671	1670	1659	1648	1648	1647	1668	1647	1636	1600	1642	1642	1638	1649	1667	1667	1667	1674	1674	1667	1659	1670	1679	1679	1679	1679	1678	1677	1669	1673	1671	1659	1657	1681	1677	1628	1637	1636
58	4H14	1678	1678	1678	1678	1679	1679	1679	1679	1678	1679	1679	1678	1678	1659	1659	1658	1681	1661	1647	1615	1654	1666	1661	1666	1680	1678	1678	1685	1685	1680	1670	1679	1688	1688	1688	1688	1687	1686	1678	1683	1675	1676	1674	1697	1691	1639	1649	1648
59	AH08	1657	1657	1657	1657	1658	1658	1658	1658	1657	1658	1658	1657	1655	1627	1627	1627	1650	1626	1615	1604	1623	1607	1606	1642	1683	1682	1682	1697	1697	1691	1681	1603	1641	1641	1641	1640	1640	1641	1647	1647	1665	1593	1588	1608	1611	1549	1585	1584
60	4H18	1647	1647	1647	1647	1647	1647	1647	1647	1647	1647	1647	1647	1648	1655	1655	1655	1686	1659	1652	1644	1660	1666	1649	1669	1688	1687	1688	1698	1699	1695	1677	1634	1671	1671	1671	1670	1670	1671	1656	1666	1688	1671	1668	1677	1678	1646	1649	1649
61	0H12	1613	1613	1613	1613	1613	1613	1613	1613	1613	1613	1613	1613	1614	1629	1629	1629	1653	1631	1620	1619	1633	1642	1626	1644	1648	1645	1646	1662	1663	1655	1639	1618	1648	1648	1648	1647	1647	1648	1636	1640	1667	1647	1644	1655	1658	1628	1617	1617
62	AH12	1616	1616	1616	1616	1616	1616	1616	1616	1616	1616	1616	1616	1619	1636	1636	1636	1663	1637	1626	1620	1639	1643	1628	1643	1655	1652	1653	1669	1670	1663	1643	1604	1647	1647	1647	1646	1646	1647	1632	1643	1664	1647	1644	1654	1654	1620	1623	1623
63	AH19	1605	1605	1605	1605	1605	1605	1605	1605	1605	1605	1605	1605	1610	1617	1617	1617	1648	1621	1613	1613	1623	1630	1611	1631	1648	1645	1646	1660	1661	1655	1640	1619	1624	1624	1624	1623	1623	1624	1615	1622	1663	1640	1636	1652	1653	1611	1627	1627
64	AH16	1648	1648	1648	1648	1648	1648	1648	1648	1648	1648	1648	1648	1645	1651	1651	1652	1680	1663	1655	1645	1666	1653	1642	1665	1684	1684	1684	1694	1695	1695	1682	1649	1660	1660	1660	1661	1661	1660	1659	1662	1674	1659	1654	1678	1671	1637	1649	1649
65	4H02	1706	1706	1706	1706	1706	1706	1706	1706	1706	1706	1706	1706	1687	1668	1667	1668	1681	1662	1651	1637	1668	1648	1645	1684	1659	1659	1660	1668	1668	1665	1653	1684	1734	1734	1734	1733	1733	1736	1730	1731	1738	1682	1681	1675	1687	1699	1719	1719
66	0H05	1684	1684	1684	1684	1685	1685	1685	1685	1684	1685	1685	1684	1674	1642	1642	1642	1674	1643	1629	1632	1648	1653	1635	1685	1681	1679	1680	1688	1687	1684	1670	1696	1668	1668	1668	1667	1667	1668	1664	1672	1721	1682	1681	1695	1701	1682	1692	1691
67	EB13	1658	1658	1658	1658	1658	1658	1658	1658	1658	1658	1658	1658	1645	1689	1689	1689	1704	1687	1677	1668	1681	1679	1664	1676	1653	1653	1652	1652	1650	1657	1639	1698	1661	1661	1661	1661	1661	1660	1655	1669	1655	1626	1625	1640	1639	1611	1691	1691
68	EB12	1660	1660	1660	1660	1660	1660	1660	1660	1660	1660	1660	1660	1647	1691	1691	1691	1706	1689	1679	1670	1682	1679	1666	1678	1655	1655	1654	1654	1652	1659	1639	1700	1661	1661	1661	1661	1661	1662	1657	1671	1657	1628	1627	1640	1641	1613	1693	1693
69	AH05	1676	1676	1676	1676	1676	1676	1676	1676	1676	1676	1676	1676	1674	1702	1702	1703	1717	1695	1691	1688	1713	1686	1684	1706	1678	1675	1676	1687	1687	1685	1676	1711	1706	1706	1706	1706	1705	1704	1701	1707	1730	1693	1688	1689	1695	1683	1678	1678
70	4H01	1709	1709	1709	1709	1710	1710	1710	1710	1709	1710	1710	1709	1708	1713	1713	1714	1737	1700	1693	1691	1701	1694	1679	1718	1706	1705	1705	1714	1714	1712	1700	1671	1706	1706	1706	1705	1705	1704	1697	1708	1688	1682	1680	1692	1699	1665	1666	1665
71	0H02	1708	1708	1708	1708	1709	1709	1709	1709	1708	1709	1709	1708	1707	1712	1712	1713	1736	1699	1692	1690	1700	1694	1679	1718	1706	1705	1705	1715	1715	1712	1700	1672	1705	1705	1705	1704	1704	1703	1696	1707	1687	1683	1681	1693	1700	1664	1665	1664
72	4H12	1664	1664	1664	1664	1664	1664	1664	1664	1664	1664	1664	1664	1673	1688	1688	1688	1708	1684	1676	1675	1698	1676	1669	1720	1690	1689	1689	1705	1705	1700	1683	1670	1701	1701	1701	1700	1700	1701	1697	1701	1664	1672	1669	1684	1688	1675	1674	1674
73	EB20	1674	1674	1674	1674	1675	1675	1675	1675	1674	1675	1675	1674	1677	1646	1645	1646	1664	1645	1635	1622	1639	1639	1631	1655	1681	1680	1681	1688	1687	1682	1677	1687	1647	1647	1646	1647	1646	1645	1645	1659	1679	1664	1658	1676	1678	1657	1699	1698
74	BH11	1745	1745	1745	1745	1746	1746	1746	1746	1745	1746	1746	1745	1732	1791	1791	1791	1796	1782	1783	1772	1798	1775	1767	1794	1770	1769	1770	1776	1777	1780	1767	1763	1742	1742	1742	1743	1742	1740	1738	1732	1792	1752	1749	1773	1771	1757	1781	1780
75	0H10	1728	1728	1728	1728	1728	1728	1728	1728	1728	1728	1728	1728	1734	1767	1767	1767	1775	1762	1745	1746	1765	1754	1751	1760	1740	1739	1740	1748	1749	1737	1731	1775	1762	1762	1762	1762	1761	1759	1763	1759	1774	1755	1757	1774	1776	1754	1769	1769
76	4H09	1827	1827	1827	1827	1828	1828	1828	1828	1827	1828	1828	1827	1831	1853	1853	1853	1865	1849	1841	1838	1858	1847	1844	1866	1851	1851	1852	1858	1858	1857	1844	1854	1861	1861	1860	1861	1860	1861	1863	1860	1854	1843	1842	1854	1853	1869	1825	1824
77	BH07	2143	2143	2143	2143	2142	2142	2142	2142	2143	2142	2142	2143	2153	2142	2142	2142	2146	2135	2123	2150	2156	2148	2149	2164	2162	2161	2162	2162	2162	2165	2160	2148	2161	2161	2161	2161	2161	2162	2162	2164	2145	2158	2160	2167	2156	2150	2142	2143
78	0H04	2149	2149	2149	2149	2148	2148	2148	2148	2149	2148	2148	2149	2154	2146	2146	2146	2152	2141	2127	2157	2156	2156	2153	2159	2171	2170	2171	2169	2169	2172	2170	2156	2163	2163	2163	2163	2163	2164	2166	2163	2144	2160	2162	2170	2160	2152	2150	2151
79	AH06	2140	2140	2140	2140	2141	2141	2141	2141	2140	2141	2141	2140	2147	2141	2141	2141	2147	2136	2127	2155	2158	2152	2146	2162	2160	2159	2160	2158	2158	2162	2160	2149	2158	2158	2158	2158	2158	2159	2162	2157	2143	2151	2151	2157	2148	2146	2148	2147
80	AH07	2140	2140	2140	2140	2141	2141	2141	2141	2140	2141	2141	2140	2147	2141	2141	2141	2147	2136	2127	2155	2158	2152	2146	2162	2160	2159	2160	2158	2158	2162	2160	2149	2158	2158	2158	2158	2158	2159	2162	2157	2143	2151	2151	2157	2148	2146	2148	2147
81	EB06	2151	2151	2151	2151	2150	2150	2150	2150	2151	2150	2150	2151	2157	2143	2143	2143	2154	2134	2148	2161	2152	2160	2149	2163	2171	2170	2171	2170	2170	2171	2171	2159	2171	2171	2171	2171	2171	2172	2172	2162	2148	2163	2165	2173	2164	2155	2155	2156
82	AH17	2154	2154	2154	2154	2155	2155	2155	2155	2154	2155	2155	2154	2153	2141	2141	2141	2148	2137	2145	2157	2158	2154	2150	2158	2170	2169	2170	2170	2170	2170	2166	2153	2166	2166	2166	2166	2166	2167	2165	2159	2151	2160	2160	2167	2158	2153	2152	2151
83	BH10	2149	2149	2149	2149	2150	2150	2150	2150	2149	2150	2150	2149	2153	2136	2136	2136	2142	2132	2134	2155	2156	2151	2148	2155	2169	2168	2169	2169	2169	2169	2167	2153	2164	2164	2164	2164	2164	2165	2166	2159	2149	2158	2158	2165	2155	2151	2148	2147
84	BH15	2154	2154	2154	2154	2155	2155	2155	2155	2154	2155	2155	2154	2156	2147	2147	2147	2154	2143	2152	2162	2163	2162	2157	2164	2178	2177	2178	2176	2176	2176	2174	2150	2176	2176	2176	2176	2176	2177	2177	2171	2151	2168	2168	2178	2170	2156	2153	2152
85	BH06	2152	2152	2152	2152	2151	2151	2151	2151	2152	2151	2151	2152	2151	2150	2150	2150	2154	2145	2137	2162	2159	2156	2154	2154	2164	2163	2163	2162	2162	2165	2161	2154	2167	2167	2167	2167	2167	2168	2171	2164	2142	2157	2159	2165	2155	2150	2151	2152
86	AH21	2148	2148	2148	2148	2147	2147	2147	2147	2148	2147	2147	2148	2153	2137	2137	2137	2149	2131	2135	2158	2156	2155	2136	2158	2164	2163	2164	2163	2163	2165	2163	2150	2164	2164	2164	2164	2164	2165	2165	2163	2142	2159	2161	2170	2162	2147	2146	2147
87	BH02	2142	2142	2142	2142	2143	2143	2143	2143	2142	2143	2143	2142	2143	2140	2140	2140	2151	2134	2144	2148	2148	2150	2143	2155	2158	2157	2158	2159	2159	2159	2157	2145	2158	2158	2158	2158	2158	2159	2160	2160	2137	2147	2147	2158	2147	2140	2146	2145
88	0H14	2158	2158	2158	2158	2159	2159	2159	2159	2158	2159	2159	2158	2166	2152	2152	2152	2162	2139	2151	2154	2156	2155	2151	2167	2169	2167	2167	2167	2167	2168	2169	2157	2173	2173	2173	2173	2173	2174	2178	2179	2149	2168	2168	2177	2166	2163	2162	2161
89	0H09	2149	2149	2149	2149	2150	2150	2150	2150	2149	2150	2150	2149	2155	2141	2141	2141	2149	2131	2152	2162	2165	2157	2143	2155	2163	2162	2163	2164	2164	2158	2163	2160	2172	2172	2172	2172	2172	2172	2173	2167	2140	2170	2170	2174	2171	2155	2170	2169
90	AH03	2125	2125	2125	2125	2125	2125	2125	2125	2125	2125	2125	2125	2123	2140	2140	2140	2145	2128	2143	2152	2155	2143	2144	2149	2149	2148	2148	2151	2151	2147	2146	2121	2145	2145	2145	2145	2145	2146	2145	2147	2121	2132	2133	2143	2133	2131	2129	2129
91	AH11	2147	2147	2147	2147	2148	2148	2148	2148	2147	2148	2148	2147	2153	2158	2158	2158	2169	2155	2163	2161	2123	2154	2150	2157	2158	2156	2157	2158	2158	2156	2156	2140	2156	2156	2156	2156	2155	2157	2158	2153	2128	2146	2145	2156	2144	2147	2147	2146
92	BH09	2147	2147	2147	2147	2148	2148	2148	2148	2147	2148	2148	2147	2153	2158	2158	2158	2169	2155	2163	2161	2123	2154	2150	2157	2158	2156	2157	2158	2158	2156	2156	2140	2156	2156	2156	2156	2155	2157	2158	2153	2128	2146	2145	2156	2144	2147	2147	2146
93	BH08	2147	2147	2147	2147	2148	2148	2148	2148	2147	2148	2148	2147	2153	2158	2158	2158	2169	2155	2163	2161	2123	2154	2150	2157	2158	2156	2157	2158	2158	2156	2156	2140	2156	2156	2156	2156	2155	2157	2158	2153	2128	2146	2145	2156	2144	2147	2147	2146
94	BH14	2136	2136	2136	2136	2137	2137	2137	2137	2136	2137	2137	2136	2142	2147	2147	2147	2158	2144	2152	2150	2114	2143	2139	2146	2147	2145	2146	2147	2147	2145	2145	2129	2145	2145	2145	2145	2144	2146	2147	2142	2118	2135	2134	2145	2133	2136	2136	2135
95	BH19	2145	2145	2145	2145	2146	2146	2146	2146	2145	2146	2146	2145	2151	2157	2157	2157	2167	2154	2162	2160	2123	2153	2149	2156	2157	2155	2156	2157	2157	2155	2155	2138	2153	2153	2153	2153	2154	2154	2157	2152	2126	2144	2145	2154	2144	2146	2147	2146
96	BH03	2146	2146	2146	2146	2147	2147	2147	2147	2146	2147	2147	2146	2152	2158	2158	2158	2169	2155	2163	2161	2124	2155	2151	2157	2158	2156	2157	2158	2158	2156	2156	2138	2153	2153	2153	2153	2154	2154	2157	2152	2127	2144	2145	2154	2144	2147	2148	2147
97	BH18	2134	2134	2134	2134	2135	2135	2135	2135	2134	2135	2135	2134	2139	2144	2144	2144	2155	2141	2149	2147	2110	2140	2136	2142	2145	2143	2144	2145	2145	2143	2143	2126	2142	2142	2142	2142	2141	2143	2143	2140	2114	2131	2130	2142	2129	2135	2134	2133
98	AH09	2143	2143	2143	2143	2144	2144	2144	2144	2143	2144	2144	2143	2143	2148	2148	2148	2152	2146	2154	2151	2127	2143	2140	2152	2142	2140	2140	2141	2141	2145	2139	2133	2138	2138	2138	2138	2137	2139	2137	2137	2114	2140	2139	2139	2130	2137	2135	2134
99	4H17	2133	2133	2133	2133	2134	2134	2134	2134	2133	2134	2134	2133	2141	2135	2135	2135	2146	2130	2143	2150	2142	2150	2145	2151	2165	2163	2164	2164	2164	2165	2160	2142	2156	2156	2156	2156	2155	2157	2156	2155	2127	2145	2144	2153	2140	2145	2149	2148
100	4H15	2133	2133	2133	2133	2134	2134	2134	2134	2133	2134	2134	2133	2141	2135	2135	2135	2146	2130	2143	2150	2142	2150	2145	2151	2165	2163	2164	2164	2164	2165	2160	2142	2156	2156	2156	2156	2155	2157	2156	2155	2127	2145	2144	2153	2140	2145	2149	2148
101	0H20	2133	2133	2133	2133	2134	2134	2134	2134	2133	2134	2134	2133	2141	2135	2135	2135	2146	2130	2143	2150	2142	2150	2145	2151	2165	2163	2164	2164	2164	2165	2160	2142	2156	2156	2156	2156	2155	2157	2156	2155	2127	2145	2144	2153	2140	2145	2149	2148
102	0H19	2133	2133	2133	2133	2134	2134	2134	2134	2133	2134	2134	2133	2141	2135	2135	2135	2146	2130	2143	2150	2142	2150	2145	2151	2165	2163	2164	2164	2164	2165	2160	2142	2156	2156	2156	2156	2155	2157	2156	2155	2127	2145	2144	2153	2140	2145	2149	2148
103	4H04	2135	2135	2135	2135	2136	2136	2136	2136	2135	2136	2136	2135	2142	2135	2135	2135	2147	2130	2143	2150	2142	2150	2145	2151	2166	2164	2165	2165	2165	2166	2161	2143	2157	2157	2157	2157	2156	2158	2156	2155	2127	2145	2144	2154	2141	2145	2151	2150
104	0H23	2128	2128	2128	2128	2129	2129	2129	2129	2128	2129	2129	2128	2122	2143	2143	2143	2144	2139	2140	2131	2142	2139	2137	2141	2148	2146	2147	2148	2148	2145	2146	2144	2142	2142	2142	2142	2141	2142	2147	2147	2147	2149	2148	2147	2142	2133	2127	2126
105	AH04	2154	2154	2154	2154	2155	2155	2155	2155	2154	2155	2155	2154	2155	2167	2167	2167	2169	2160	2160	2162	2169	2165	2169	2170	2174	2172	2173	2176	2176	2173	2172	2170	2153	2153	2153	2153	2152	2154	2154	2150	2155	2152	2151	2160	2153	2139	2145	2144
106	EB19	2309	2309	2309	2309	2309	2309	2309	2309	2309	2309	2309	2309	2309	2317	2317	2317	2316	2314	2315	2312	2315	2313	2311	2320	2312	2310	2311	2311	2311	2310	2312	2323	2310	2310	2310	2310	2310	2311	2312	2310	2307	2317	2318	2316	2315	2311	2309	2309
107	EB15	2309	2309	2309	2309	2309	2309	2309	2309	2309	2309	2309	2309	2309	2317	2317	2317	2316	2314	2315	2312	2315	2313	2311	2320	2312	2310	2311	2311	2311	2310	2312	2323	2310	2310	2310	2310	2310	2311	2312	2310	2307	2317	2318	2316	2315	2311	2309	2309
108	EB17	2309	2309	2309	2309	2309	2309	2309	2309	2309	2309	2309	2309	2309	2317	2317	2317	2316	2314	2315	2312	2315	2313	2311	2320	2312	2310	2311	2311	2311	2310	2312	2323	2310	2310	2310	2310	2310	2311	2312	2310	2307	2317	2318	2316	2315	2311	2309	2309
109	EB18	2309	2309	2309	2309	2309	2309	2309	2309	2309	2309	2309	2309	2309	2317	2317	2317	2316	2314	2315	2312	2315	2313	2311	2320	2312	2310	2311	2311	2311	2310	2312	2323	2310	2310	2310	2310	2310	2311	2312	2310	2307	2317	2318	2316	2315	2311	2309	2309
110	EB16	2309	2309	2309	2309	2309	2309	2309	2309	2309	2309	2309	2309	2309	2317	2317	2317	2316	2314	2315	2312	2315	2313	2311	2320	2312	2310	2311	2311	2311	2310	2312	2323	2310	2310	2310	2310	2310	2311	2312	2310	2307	2317	2318	2316	2315	2311	2309	2309
111	EB02	2300	2300	2300	2300	2300	2300	2300	2300	2300	2300	2300	2300	2297	2310	2310	2310	2304	2306	2304	2305	2298	2301	2301	2308	2302	2301	2302	2301	2301	2298	2299	2305	2304	2304	2304	2304	2304	2305	2309	2304	2296	2308	2309	2304	2297	2304	2296	2296
112	4H03	2347	2347	2347	2347	2347	2347	2347	2347	2347	2347	2347	2347	2345	2353	2353	2353	2345	2347	2349	2345	2352	2345	2345	2349	2343	2341	2341	2342	2342	2340	2341	2351	2352	2352	2352	2352	2352	2353	2353	2350	2347	2357	2358	2352	2347	2346	2343	2343
113	EB05	2347	2347	2347	2347	2347	2347	2347	2347	2347	2347	2347	2347	2346	2352	2352	2352	2346	2346	2349	2346	2351	2345	2344	2348	2349	2347	2347	2348	2348	2347	2346	2351	2353	2353	2353	2353	2354	2354	2355	2352	2348	2357	2358	2349	2346	2349	2345	2345
114	4H10	2359	2359	2359	2359	2359	2359	2359	2359	2359	2359	2359	2359	2355	2365	2365	2365	2357	2362	2363	2360	2363	2357	2356	2362	2347	2345	2345	2345	2345	2344	2343	2357	2352	2352	2352	2352	2352	2353	2353	2349	2351	2366	2367	2359	2355	2359	2351	2351
	Non-biofilm formers were highlighted in yellow.
[truncated: 66 more columns]

## Sheet: Table S3
Table S3. Genes overrepresented in persisting Escherichia coli strains
Gene	Annotation	Sensitivity	Specificity	Naive_p	Benjamini_H_p
pinE	e14 prophage; site-specific DNA recombinase	68	71.9101	0.000402258	0.0344021
yjhC	KpLE2 phage-like element; putative oxidoreductase YjhC	60	95.5056	4.05962e-09	1.29617e-05
ythA	KpLE2 phage-like element; uncharacterized protein YthA	60	95.5056	4.05962e-09	1.29617e-05
yjhG	KpLE2 phage-like element; D-xylonate dehydratase	64	92.1348	2.02349e-08	2.76886e-05
yjhI	KpLE2 phage-like element; putative DNA-binding transcriptional regulator YjhI	64	92.1348	2.02349e-08	2.76886e-05
sgcE_1	KpLE2 phage-like element; putative epimerase SgcE	64	92.1348	2.02349e-08	2.76886e-05
yjhF	KpLE2 phage-like element; putative transporter YjhF	64	92.1348	2.02349e-08	2.76886e-05
yjhH	putative lyase/synthase	64	92.1348	2.02349e-08	2.76886e-05
sgcR	KpLE2 phage-like element; putative DNA-binding transcriptional regulator SgcR	64	91.0112	5.50952e-08	5.026e-05
yjhU	KpLE2 phage-like element; putative DNA-binding transcriptional regulator YjhU	64	91.0112	5.50952e-08	5.026e-05
sgcQ	KpLE2 phage-like element; putative nucleoside triphosphatase	64	91.0112	5.50952e-08	5.026e-05
yjhQ	KpLE2 phage-like element; putative acetyltransferase TopAI antitoxin YjhQ	64	89.8876	1.3876e-07	8.05523e-05
sgcX	KpLE2 phage-like element; putative endoglucanase with Zn-dependent exopeptidase domain protein	64	89.8876	1.3876e-07	8.05523e-05
yjhP	KpLE2 phage-like element; putative methyltransferase YjhP	64	89.8876	1.3876e-07	8.05523e-05
topAI	KpLE2 phage-like element; toxin of the TopAI-YjhQ toxin-antitoxin system, TopA inhibitor	64	89.8876	1.3876e-07	8.05523e-05
gpU	bacteriophage tail protein GpU	64	89.8876	1.3876e-07	8.05523e-05
yagK	CP4-6 prophage; uncharacterized protein YagK	60	84.2697	2.75142e-05	0.00780299
insG	putative IS4 transposase; KpLE2 phage-like element	60	79.7753	0.000283854	0.0287713
group_4133	putative phage integrase	68	71.9101	0.000402258	0.0344021
group_279	tail assembly protein I	64	82.0225	1.99558e-05	0.00780299
group_861	transposase ORF B, IS911	68	91.0112	8.03379e-09	2.19862e-05
insM	transposase ORF A, IS600	64	92.1348	2.02349e-08	2.76886e-05
group_736	IS1 family transposase InsB	64	89.8876	1.3876e-07	8.05523e-05
intB	putative integrase	76	80.8989	2.38666e-07	0.000134474
group_1628	transposase ORF A, IS911	68	80.8989	7.57431e-06	0.00353905
insO	transposase ORF B, IS911	64	83.1461	1.10895e-05	0.0048282
group_2610	transposase	80	67.4157	2.84317e-05	0.00780299
yhgA_2	putative transposase	72	75.2809	2.67574e-05	0.00780299
group_2717	IS600 transposase	60	79.7753	0.000283854	0.0287713
yjhR	putative frameshift suppressor KpLE2 phage-like element	64	89.8876	1.3876e-07	8.05523e-05
group_3511 (cII)	regulatory protein	64	89.8876	1.3876e-07	8.05523e-05
group_373	putative terminase large subunit	72	74.1573	4.01194e-05	0.00780299
symE	toxic protein SymE	68	84.2697	1.14479e-06	0.000592724
fecB	ferric citrate ABC transporter periplasmic binding protein	68	74.1573	0.000231973	0.0242836
fecD	iron-dicitrate transporter subunit FecD	68	74.1573	0.000231973	0.0242836
group_2781	LuxR-type HTH domain protein	68	71.9101	0.000402258	0.0344021
group_3306	putative autotransporter	68	73.0337	0.000294131	0.0294721
group_6638 (fliC)	flagellar filament structural protein	60	85.3933	1.48771e-05	0.00606383
idnR	DNA-binding transcriptional dual regulator IdnR	72	73.0337	9.54132e-05	0.0124342
idnO	5-keto-D-gluconate 5-reductase	72	73.0337	9.54132e-05	0.0124342
idnK	D-gluconate kinase, thermosensitive	72	73.0337	9.54132e-05	0.0124342
idnD	L-idonate 5-dehydrogenase	72	73.0337	9.54132e-05	0.0124342
idnT	L-idonate/5-ketogluconate/gluconate transporter	72	73.0337	9.54132e-05	0.0124342
yjhB	putative sialic acid transporter	60	95.5056	4.05962e-09	1.29617e-05
yeeJ	putative invasin	80	61.7978	0.000244049	0.0252716
rspA_2	mandelate racemase/muconate lactonizing enzyme family protein RspA	76	66.2921	0.000212069	0.0232574
sgcA	putative PTS enzyme IIA component SgcA	64	91.0112	5.50952e-08	5.026e-05
sgcB	putative PTS enzyme IIB component SgcB	64	91.0112	5.50952e-08	5.026e-05
sgcC_2	putative PTS enzyme IIC component SgcC	64	91.0112	5.50952e-08	5.026e-05
group_11116	putative membrane-associated, metal-dependent hydrolase	60	95.5056	4.05962e-09	1.29617e-05
group_9038 (yjiC)	putative protein YjiC	64	87.6404	7.25711e-07	0.000386179
ytiC	protein YtiC	72	78.6517	4.73365e-06	0.00232519
yfdF	protein YfdF	80	61.7978	0.000244049	0.0252716
group_1277 (D)	late control gene D protein	64	89.8876	1.3876e-07	8.05523e-05
group_2529 (yjiR)	fused putative DNA-binding transcriptional regulator/putative aminotransferase YjiR	68	80.8989	7.57431e-06	0.00353905
group_1378 (ykgA)	putatve transcriptional regulator YkgA	76	71.9101	3.71301e-05	0.00780299
group_9571	Putative transporter	76	66.2921	0.000212069	0.0232574
group_135 (rhsC_2)	type IV secretion protein Rhs	76	73.0337	1.39123e-05	0.00579389

## Sheet: Table S4
Table S4. Genes overrepresented in Escherichia coli strains showed motility
Gene	Annotation	Sensitivity	Specificity	Naive_p	Benjamini_H_p
Overrepresented genes in motility positive E. coli in addition to the common ones shared by all three groups
group_2976	rhsB element core protein RshB	84.3373	61.2903	4.11187e-06	0.000363
chbG	chito-oligosaccharide deacetylase	86.747	61.2903	8.63816e-07	0.000114125
mdtO	putative multidrug efflux pump subunit MdtO	80.7229	64.5161	8.91924e-06	0.000664848
ldrA_2	small toxic polypeptide LdrA	68.6747	90.3226	9.41456e-09	7.19441e-06
group_6039	putative ribose-5-phosphate isomerase B	80.7229	64.5161	8.91924e-06	0.000664848
dedA	DedA family protein DedA	69.8795	74.1935	3.44841e-05	0.00211734
Overrepresented genes shared by all three groups: motility, cellulose and curli
casA	CRISPR-associated protein CasA/Cse1	74.6988	67.7419	5.66435e-05	0.00330829
casC	CRISPR-associated protein Cas7/Cse4/CasC	74.6988	67.7419	5.66435e-05	0.00330829
casD	CRISPR-associated protein Cas5/CasD	80.7229	64.5161	8.91924e-06	0.000664848
casE	CRISPR-associated protein Cas6/Cse3/CasE	80.7229	64.5161	8.91924e-06	0.000664848
ygbF	CRISPR adaptation ssRNA endonuclease	78.3133	64.5161	3.49831e-05	0.00214112
ygbT	CRISPR-associated protein Cas1	89.1566	64.5161	2.90522e-08	1.06352e-05
ygcB	CRISPR-associated helicase/endonuclease Cas3	80.7229	70.9677	6.88703e-07	9.42391e-05
group_2163	adhesin	80.7229	67.7419	2.42111e-06	0.000233072
group_3270	AidA-I family adhesin	69.8795	74.1935	3.44841e-05	0.00211734
group_3291	putative fimbrial-like adhesin protein	80.7229	67.7419	2.42111e-06	0.000233072
group_4650	fimbrial protein	80.7229	67.7419	2.42111e-06	0.000233072
group_5652	putative fimbrial-like adhesin protein	81.9277	70.9677	2.10228e-07	4.19125e-05
group_5938	putative minor pilin and initiator	80.7229	70.9677	6.88703e-07	9.42391e-05
lfpB	putative fimbrial chaperone protein	66.2651	70.9677	0.000574194	0.0200727
lpfA	putative major fimbrial subunit	81.9277	70.9677	2.10228e-07	4.19125e-05
lpfC	putative fimbrial usher	79.5181	74.1935	2.70936e-07	4.99715e-05
yadK	putative fimbrial-like adhesin protein	80.7229	67.7419	2.42111e-06	0.000233072
cscK	fructokinase	84.3373	70.9677	4.16938e-08	1.10935e-05
cscR	csc operon repressor	84.3373	70.9677	4.16938e-08	1.10935e-05
arnB	UDP-4-amino-4-deoxy-L-arabinose aminotransferase	78.3133	70.9677	1.86931e-06	0.000188476
group_15524	sucrose-6-phosphate hydrolase	84.3373	70.9677	4.16938e-08	1.10935e-05
yggF	fructose 1,6-bisphosphatase YggF	83.1325	67.7419	4.68011e-07	6.74111e-05
kpdB	phenylacrylic acid decarboxylase	89.1566	64.5161	2.90522e-08	1.06352e-05
kpdC	4-hydroxybenzoate decarboxylase	87.9518	70.9677	2.54418e-09	2.93931e-06
slp	starvation lipoprotein	80.7229	64.5161	8.91924e-06	0.000664848
bfd	bacterioferritin-associated ferredoxin	86.747	67.7419	3.77508e-08	1.06352e-05
bfr	bacterioferritin	86.747	67.7419	3.77508e-08	1.06352e-05
ygcO	ferredoxin	73.494	90.3226	7.16014e-10	2.93931e-06
group_2949	ArsR family transcriptional regulator	84.3373	67.7419	2.12221e-07	4.19125e-05
group_523	ATP-dependent Clp proteinase	73.494	67.7419	8.18327e-05	0.00453083
gpr	L-glyceraldehyde 3-phosphate reductase	89.1566	64.5161	2.90522e-08	1.06352e-05
group_2912	UbiX-like flavin prenyltransferase	89.1566	64.5161	2.90522e-08	1.06352e-05
group_2363	putative zinc-dependent hydrolase	78.3133	70.9677	1.86931e-06	0.000188476
epd	D-erythrose-4-phosphate dehydrogenase	81.9277	67.7419	1.66852e-06	0.000172777
nudI	pyrimidine deoxynucleotide diphosphatase NudI	78.3133	67.7419	1.15328e-05	0.000827468
group_7729	putative HicB	79.5181	67.7419	4.19284e-06	0.000363449
group_7912	putative plasmid stabilisation system protein	84.3373	61.2903	4.11187e-06	0.000363
hicA_1	HicA-like protein	79.5181	67.7419	4.19284e-06	0.000363449
hicB	DNA repair protein	86.747	64.5161	1.88979e-07	4.16124e-05
higB-2_2	Toxin HigB-2	83.1325	70.9677	9.5658e-08	2.23478e-05
hokE_2	putative small toxic membrane polypeptide, Putative HokE-like protein	83.1325	64.5161	3.89761e-06	0.00035387
mvpA	putative post-segregational-killing anti-toxin	86.747	70.9677	6.83767e-09	5.95406e-06
group_1156	outer membrane porin protein C	81.9277	70.9677	2.10228e-07	4.19125e-05
group_2923	putative ATP-binding protein of ABC transport system	79.5181	67.7419	4.19284e-06	0.000363449
group_3550	putative ABC-type transporter protein	81.9277	67.7419	1.66852e-06	0.000172777
group_3551	putative ATP-binding protein of ABC transport system	81.9277	67.7419	1.66852e-06	0.000172777
group_4136	sugar ABC transporter permease	86.747	70.9677	6.83767e-09	5.95406e-06
group_5686	putative outer membrane autotransporter barrel, putative pectin lyase fold	80.7229	70.9677	6.88703e-07	9.42391e-05
group_7754	sugar-binding protein	87.9518	70.9677	2.54418e-09	2.93931e-06
group_7755	putative sugar ABC transporter ATP-binding protein	87.9518	70.9677	2.54418e-09	2.93931e-06
group_7756	sugar ABC transporter permease	87.9518	70.9677	2.54418e-09	2.93931e-06
group_7937	sucrose transport protein	84.3373	70.9677	4.16938e-08	1.10935e-05
group_8007	putative ABC-type transport system	81.9277	67.7419	1.66852e-06	0.000172777
hopD	leader peptidase HopD	86.747	70.9677	6.83767e-09	5.95406e-06
imp	type VI secretion system protein ImpI	69.8795	70.9677	0.000109587	0.00534001
impH	type VI secretion system protein ImpH	73.494	64.5161	0.00036534	0.0148595
impJ	type VI secretion system protein ImpJ	75.9036	64.5161	0.0001209	0.00567667
impK	type VI secretion system protein ImpK	73.494	64.5161	0.00036534	0.0148595
ynjD	putative ABC transporter ATP-binding protein YnjD	80.7229	70.9677	6.88703e-07	9.42391e-05
group_5855	transcriptional regulation protein	86.747	70.9677	6.83767e-09	5.95406e-06
group_5918	DNA-binding protein	80.7229	67.7419	2.42111e-06	0.000233072
group_6215	putative HTH-type transcriptional regulator yiaG	83.1325	70.9677	9.5658e-08	2.23478e-05
group_7911	transcriptional regulator	84.3373	61.2903	4.11187e-06	0.000363
hosA	transcriptional regulator	89.1566	64.5161	2.90522e-08	1.06352e-05
ygiV	DNA-binding transcriptional repressor YgiV	90.3614	67.7419	1.79808e-09	2.93931e-06
btuR	cobinamide/cobalamin adenosyltransferase	85.5422	67.7419	9.18488e-08	2.23478e-05
ymgD	PF16456 family protein YmgD	75.9036	64.5161	0.0001209	0.00567667
yhaI	putative inner membrane protein	84.3373	74.1935	7.353e-09	6.12441e-06
yahC	putative protein YahC	90.3614	64.5161	1.02563e-08	7.19441e-06
yahL	putative protein YahL	89.1566	74.1935	1.32767e-10	2.54342e-06
ydjO_2	protein YdjO	67.4699	67.7419	0.0011864	0.0361334
ygbK	putative 3-oxo-tetronate kinase YgbK	87.9518	70.9677	2.54418e-09	2.93931e-06
yggC	PanK family P-loop kinase	75.9036	67.7419	4.61388e-05	0.00274497
group_3552	lipoprotein	74.6988	70.9677	1.9872e-05	0.00138432
group_3620	membrane protein	78.3133	67.7419	1.15328e-05	0.000827468
group_4244	inner membrane protein	79.5181	64.5161	2.59645e-05	0.0016525
group_5545	lipoprotein	75.9036	64.5161	0.0001209	0.00567667
group_7759	putative acetyltransferase	78.3133	70.9677	1.86931e-06	0.000188476
group_7747	putative reductase	69.8795	70.9677	0.000109587	0.00534001
group_8364	putative lipase	83.1325	70.9677	9.5658e-08	2.23478e-05

## Sheet: Table S5
Table S5. Genes overrepresented in Escherichia coli strains showed curli formation
Gene	Annotation	Sensitivity	Specificity	Naive_p	Benjamini_H_p
Overrepresented genes in curli positive E. coli in addition to the common ones shared by all three groups
fimA	type 1 fimbriae major subunit FimA	87.9518	61.2903	3.65187e-07	5.26006e-05
pgaA	partially deacetylated poly-beta-1,6-N-acetyl-D-glucosamine outer membrane porin	60.241	80.6452	0.000117501	0.00394213
fliD	flagellar capping protein	61.4458	80.6452	0.000106505	0.00368289
hpaF	5-carboxymethyl-2-hydroxymuconate delta-isomerase	63.8554	77.4194	0.000113373	0.00381033
nfsA	NADPH-dependent nitroreductase NfsA	71.0843	67.7419	0.000231938	0.0073808
csrD	regulator of CsrB and CsrC decay	80.7229	64.5161	8.91924e-06	0.0006727
ldrA_2	small toxic polypeptide LdrA	65.0602	80.6452	1.60857e-05	0.00103351
rhsC_1	putative Rhs Core protein	77.1084	74.1935	7.82313e-07	9.4853e-05
group_1710	two component LuxR family transcriptional regulator	65.0602	74.1935	0.000263371	0.00825762
epaO_2	type III secretion protein EpaO	74.6988	67.7419	5.66435e-05	0.0024833
epaO_1	type III secretion protein EpaO	83.1325	67.7419	4.68011e-07	5.89848e-05
yihM	putative TIM barrel domain-containing protein YihM	67.4699	64.5161	0.00272912	0.0482305
Overrepresented genes shared by all three groups: motility, cellulose and curli
ymgD	PF16456 family protein YmgD	80.7229	77.4194	1.5427e-08	6.87289e-06
group_7747	putative reductase	72.2892	77.4194	3.14264e-06	0.000298038
arnB	UDP-4-amino-4-deoxy-L-arabinose aminotransferase	79.5181	74.1935	2.70936e-07	4.99715e-05
yggC	PanK family P-loop kinase	78.3133	74.1935	4.29754e-07	5.78681e-05
imp	type VI secretion system protein ImpI	71.0843	74.1935	2.86856e-05	0.00149329
hopD	leader peptidase HopD	86.747	70.9677	6.83767e-09	3.96937e-06
hokE_2	putative small toxic membrane polypeptide, Putative HokE-like protein	85.5422	70.9677	1.73329e-08	7.54649e-06
group_6215	putative HTH-type transcriptional regulator yiaG	83.1325	70.9677	9.5658e-08	2.26237e-05
group_8364	putative lipase	83.1325	70.9677	9.5658e-08	2.26237e-05
higB-2_2	Toxin HigB-2	83.1325	70.9677	9.5658e-08	2.26237e-05
nudI	pyrimidine deoxynucleotide diphosphatase NudI	79.5181	70.9677	1.05004e-06	0.000121179
bfr	bacterioferritin	86.747	67.7419	3.77508e-08	1.07939e-05
bfd	bacterioferritin-associated ferredoxin	86.747	67.7419	3.77508e-08	1.07939e-05
yahL	putative protein YahL	86.747	67.7419	3.77508e-08	1.07939e-05
mvpA	putative post-segregational-killing anti-toxin	85.5422	67.7419	9.18488e-08	2.25583e-05
group_5855	transcriptional regulation protein	85.5422	67.7419	9.18488e-08	2.25583e-05
cscR	csc operon repressor	83.1325	67.7419	4.68011e-07	5.89848e-05
cscK	fructokinase	83.1325	67.7419	4.68011e-07	5.89848e-05
yggF	fructose 1,6-bisphosphatase YggF	83.1325	67.7419	4.68011e-07	5.89848e-05
group_7937	sucrose transport protein	83.1325	67.7419	4.68011e-07	5.89848e-05
group_15524	sucrose-6-phosphate hydrolase	83.1325	67.7419	4.68011e-07	5.89848e-05
epd	D-erythrose-4-phosphate dehydrogenase	81.9277	67.7419	1.66852e-06	0.000178569
group_8007	putative ABC-type transport system	81.9277	67.7419	1.66852e-06	0.000178569
group_3550	putative ABC-type transporter protein	81.9277	67.7419	1.66852e-06	0.000178569
group_3551	putative ATP-binding protein of ABC transport system	81.9277	67.7419	1.66852e-06	0.000178569
yhaI	putative inner membrane protein	81.9277	67.7419	1.66852e-06	0.000178569
group_2163	adhesin	80.7229	67.7419	2.42111e-06	0.000240317
group_5918	DNA-binding protein	80.7229	67.7419	2.42111e-06	0.000240317
group_1156	outer membrane porin protein C	80.7229	67.7419	2.42111e-06	0.000240317
group_3291	putative fimbrial-like adhesin protein	80.7229	67.7419	2.42111e-06	0.000240317
yadK	putative fimbrial-like adhesin protein	80.7229	67.7419	2.42111e-06	0.000240317
group_5652	putative fimbrial-like adhesin protein	80.7229	67.7419	2.42111e-06	0.000240317
lpfA	putative major fimbrial subunit	80.7229	67.7419	2.42111e-06	0.000240317
hicA_1	HicA-like protein	79.5181	67.7419	4.19284e-06	0.000363449
ynjD	putative ABC transporter ATP-binding protein YnjD	79.5181	67.7419	4.19284e-06	0.000363449
group_2923	putative ATP-binding protein of ABC transport system	79.5181	67.7419	4.19284e-06	0.000363449
group_7729	putative HicB	79.5181	67.7419	4.19284e-06	0.000363449
group_5938	putative minor pilin and initiator	79.5181	67.7419	4.19284e-06	0.000363449
group_5686	putative outer membrane autotransporter barrel, putative pectin lyase fold	79.5181	67.7419	4.19284e-06	0.000363449
group_3620	membrane protein	78.3133	67.7419	1.15328e-05	0.000849746
group_7759	putative acetyltransferase	77.1084	67.7419	1.62927e-05	0.00103351
lpfC	putative fimbrial usher	77.1084	67.7419	1.62927e-05	0.00103351
group_2363	putative zinc-dependent hydrolase	77.1084	67.7419	1.62927e-05	0.00103351
impK	type VI secretion system protein ImpK	74.6988	67.7419	5.66435e-05	0.0024833
hicB	DNA repair protein	86.747	64.5161	1.88979e-07	3.97832e-05
kpdC	4-hydroxybenzoate decarboxylase	85.5422	64.5161	4.41027e-07	5.78681e-05
ygbK	putative 3-oxo-tetronate kinase YgbK	85.5422	64.5161	4.41027e-07	5.78681e-05
group_7912	putative plasmid stabilisation system protein	85.5422	64.5161	4.41027e-07	5.78681e-05
group_7755	putative sugar ABC transporter ATP-binding protein	85.5422	64.5161	4.41027e-07	5.78681e-05
group_7756	sugar ABC transporter permease	85.5422	64.5161	4.41027e-07	5.78681e-05
group_7754	sugar-binding protein	85.5422	64.5161	4.41027e-07	5.78681e-05
group_7911	transcriptional regulator	85.5422	64.5161	4.41027e-07	5.78681e-05
btuR	cobinamide/cobalamin adenosyltransferase	84.3373	64.5161	9.78223e-07	0.000114267
group_4136	sugar ABC transporter permease	84.3373	64.5161	9.78223e-07	0.000114267
group_4650	fimbrial protein	79.5181	64.5161	2.59645e-05	0.00140114
ygbF	CRISPR adaptation ssRNA endonuclease	78.3133	64.5161	3.49831e-05	0.00180639
ygcB	CRISPR-associated helicase/endonuclease Cas3	78.3133	64.5161	3.49831e-05	0.00180639
group_3552	lipoprotein	72.2892	64.5161	0.000468234	0.0122876
yahC	putative protein YahC	89.1566	61.2903	1.44961e-07	3.26707e-05
ygbT	CRISPR-associated protein Cas1	87.9518	61.2903	3.65187e-07	5.26006e-05
ygiV	DNA-binding transcriptional repressor YgiV	87.9518	61.2903	3.65187e-07	5.26006e-05
gpr	L-glyceraldehyde 3-phosphate reductase	87.9518	61.2903	3.65187e-07	5.26006e-05
kpdB	phenylacrylic acid decarboxylase	87.9518	61.2903	3.65187e-07	5.26006e-05
hosA	transcriptional regulator	87.9518	61.2903	3.65187e-07	5.26006e-05
group_2912	UbiX-like flavin prenyltransferase	87.9518	61.2903	3.65187e-07	5.26006e-05
group_2949	ArsR family transcriptional regulator	81.9277	61.2903	1.81598e-05	0.00112585
casD	CRISPR-associated protein Cas5/CasD	79.5181	61.2903	7.23382e-05	0.00277712
casE	CRISPR-associated protein Cas6/Cse3/CasE	79.5181	61.2903	7.23382e-05	0.00277712
slp	starvation lipoprotein	79.5181	61.2903	7.23382e-05	0.00277712
group_4244	inner membrane protein	78.3133	61.2903	0.000108803	0.00374883
group_5545	lipoprotein	74.6988	61.2903	0.000736833	0.0183318
impJ	type VI secretion system protein ImpJ	74.6988	61.2903	0.000736833	0.0183318
casC	CRISPR-associated protein Cas7/Cse4/CasC	72.2892	61.2903	0.00191201	0.034686
casA	CRISPR-associated protein CasA/Cse1	72.2892	61.2903	0.00191201	0.034686
impH	type VI secretion system protein ImpH	72.2892	61.2903	0.00191201	0.034686
group_523	ATP-dependent Clp proteinase	71.0843	61.2903	0.00223791	0.0401421
ygcO	ferredoxin	67.4699	74.1935	9.98591e-05	0.00360714
group_3270	AidA-I family adhesin	67.4699	67.7419	0.0011864	0.0239241
ydjO_2	protein YdjO	67.4699	67.7419	0.0011864	0.0239241
lfpB	putative fimbrial chaperone protein	65.0602	67.7419	0.00268786	0.0478099

## Sheet: Table S6
Table S6. Genes overrepresented in Escherichia coli strains showed cellulose production
Gene	Annotation	Sensitivity	Specificity	Naive_p	Benjamini_H_p
Overrepresented genes in cellulose positive E. coli in addition to the common ones shared by all three groups
fimA	type 1 fimbriae major subunit FimA	82.1782	84.6154	2.95355e-06	0.000250287
group_1700	putative fimbrial outer membrane usher protein StfC	85.1485	84.6154	7.02346e-07	7.91462e-05
group_1831	putative fimbrial outer membrane usher protein	81.1881	76.9231	4.86066e-05	0.00183298
group_5740	putative major fimbrial subunit FmlA	82.1782	69.2308	0.000262535	0.00789542
yadL	putative fimbrial protein YadL	85.1485	84.6154	7.02346e-07	7.91462e-05
yadM	putative fimbrial protein YadM	85.1485	84.6154	7.02346e-07	7.91462e-05
yadN	putative fimbrial protein YadN	87.1287	76.9231	3.33791e-06	0.000250287
yadV	putative fimbrial chaperone YadV	86.1386	84.6154	4.13599e-07	5.7113e-05
yfaL	putative autotransporter adhesin YfaL	63.3663	92.3077	0.000144451	0.00474656
ypjA_1	adhesin-like autotransporter	83.1683	69.2308	0.000182288	0.00569674
wcaA	putative colanic acid biosynthesis glycosyl transferase	94.0594	61.5385	5.40218e-06	0.000289077
wcaB	putative colanic acid biosynthesis acyl transferase	94.0594	61.5385	5.40218e-06	0.000289077
wcaC	putative colanic acid biosynthesis glycosyl transferase	94.0594	61.5385	5.40218e-06	0.000289077
wcaD	putative colanic acid polymerase	94.0594	61.5385	5.40218e-06	0.000289077
wcaE	putative colanic acid biosynthesis glycosyl transferase	94.0594	61.5385	5.40218e-06	0.000289077
wcaF	putative acyl transferase	94.0594	61.5385	5.40218e-06	0.000289077
fcl	GDP-L-fucose synthase	93.0693	61.5385	1.10666e-05	0.00053808
wcaI	putative colanic biosynthesis glycosyl transferase	93.0693	61.5385	1.10666e-05	0.00053808
wcaJ	undecaprenyl-phosphate glucose phosphotransferase	93.0693	61.5385	1.10666e-05	0.00053808
wcaK	putative colanic acid biosynthesis pyruvyl transferase	93.0693	61.5385	1.10666e-05	0.00053808
wcaL	putative colanic biosynthesis glycosyl transferase	93.0693	61.5385	1.10666e-05	0.00053808
wcaM	putative colanic acid biosynthesis protein WcaM	91.0891	61.5385	3.81642e-05	0.00152633
cpsB	mannose-1-phosphate guanylyltransferase	93.0693	61.5385	1.10666e-05	0.00053808
cpsG	phosphomannomutase	93.0693	61.5385	1.10666e-05	0.00053808
gmd	GDP-mannose 4,6-dehydratase	94.0594	61.5385	5.40218e-06	0.000289077
wza	outer membrane polysaccharide export protein Wza	94.0594	61.5385	5.40218e-06	0.000289077
wzb	protein-tyrosine phosphatase	94.0594	61.5385	5.40218e-06	0.000289077
wzc	protein-tyrosine kinase Wzc	94.0594	61.5385	5.40218e-06	0.000289077
wzxC	M-antigen undecaprenyl disphosphate flippase	93.0693	61.5385	1.10666e-05	0.00053808
wzzB	regulator of length of O-antigen component of lipopolysaccharide chains	69.3069	84.6154	0.000271441	0.008062
group_8104	putative 4-hydroxyphenylacetate permease HpaX	91.0891	84.6154	1.72165e-08	1.03067e-05
hpaA	4HPA-hydroxylase operon regulator	91.0891	84.6154	1.72165e-08	1.03067e-05
hpaB	4-hydroxyphenylacetate 3-monooxygenase large subunit	92.0792	84.6154	7.89868e-09	6.87796e-06
hpaC	4-hydroxyphenylacetate 3-monooxygenase small subunit	92.0792	84.6154	7.89868e-09	6.87796e-06
hpaD	3,4-dihydroxyphenylacetate 2,3-dioxygenase (Homoprotocatechuate 2,3-dioxygenase)	92.0792	84.6154	7.89868e-09	6.87796e-06
hpaE	5-carboxymethyl-2-hydroxymuconate semialdehyde dehydrogenase	92.0792	84.6154	7.89868e-09	6.87796e-06
hpaG	4-hydroxyphenylacetate degradation bifunctional isomerase/decarboxylase	92.0792	84.6154	7.89868e-09	6.87796e-06
hpaH	2-oxo-hepta-3-ene-1,7-dioic acid hydratase	92.0792	84.6154	7.89868e-09	6.87796e-06
hpaI	2,4-dihydroxyhept-2-ene-1,7-dioic acid aldolase	92.0792	84.6154	7.89868e-09	6.87796e-06
hpaR	4-hydroxyphenylacetate degradative operon repressor	92.0792	84.6154	7.89868e-09	6.87796e-06
alkA	DNA-3-methyladenine glycosylase II	82.1782	61.5385	0.00159463	0.0367369
chbG	chito-oligosaccharide deacetylase	82.1782	92.3077	1.70422e-07	3.62752e-05
galF	UTP:glucose-1-phosphate uridylyltransferase, low activity	93.0693	61.5385	1.10666e-05	0.00053808
glvG	glycoside hydrolase	92.0792	76.9231	1.47665e-07	3.28933e-05
gnd	6-phosphogluconate dehydrogenase, decarboxylating	72.2772	84.6154	0.000114284	0.0037878
group_3466	GDP-mannose mannosyl hydrolase	93.0693	61.5385	1.10666e-05	0.00053808
group_3690	peptidoglycan-binding-like protein precursor	84.1584	76.9231	1.41532e-05	0.000669462
group_6039	putative ribose-5-phosphate isomerase B	76.2376	92.3077	2.30627e-06	0.000206454
epaO_1	type III secretion protein EpaO	76.2376	84.6154	3.12191e-05	0.00129732
group_2715	putative ABC transporter ATP binding protein	77.2277	92.3077	1.55529e-06	0.000154376
group_2967	putative PTS system alpha-glucoside-specific EIICB component	93.0693	76.9231	6.75125e-08	2.30136e-05
group_4119	type VI secretion protein	61.3861	92.3077	0.000241786	0.00731736
group_7724	type VI secretion system effector Hcp1 family protein	85.1485	76.9231	8.97978e-06	0.000462434
impB	type VI secretion system protein ImpB	78.2178	69.2308	0.000955854	0.0241256
yidK	putative transporter YidK	95.0495	76.9231	1.10231e-08	7.28172e-06
mlrA	DNA-binding transcriptional activator MlrA	98.0198	61.5385	9.65616e-08	2.53851e-05
pdeR	cyclic di-GMP phosphodiesterase PdeR	77.2277	69.2308	0.00127426	0.0305518
group_2976	rhsB element core protein RshB	80.198	92.3077	4.35271e-07	5.7113e-05
marB	multiple antibiotic resistance protein	91.0891	76.9231	3.02962e-07	5.28507e-05
mdtO	putative multidrug efflux pump subunit MdtO	76.2376	92.3077	2.30627e-06	0.000206454
paoA	aldehyde dehydrogenase, Fe-S subunit	93.0693	61.5385	1.10666e-05	0.00053808
paoC	aldehyde dehydrogenase: molybdenum cofactor-binding subunit	90.099	61.5385	6.55958e-05	0.00238448
paoD	molybdenum cofactor insertion chaperone for PaoABC	92.0792	61.5385	2.11511e-05	0.000900424
hscC	chaperone protein HscC	95.0495	76.9231	1.10231e-08	7.28172e-06
small	Hok/gef family protein	91.0891	76.9231	3.02962e-07	5.28507e-05
csrD	regulator of CsrB and CsrC decay	74.2574	76.9231	0.000490176	0.0134525
dedA	DedA family protein DedA	64.3564	92.3077	0.000110559	0.00368986
nfsA	NADPH-dependent nitroreductase NfsA	66.3366	84.6154	0.000596997	0.0159285
pdxI	pyridoxine 4-dehydrogenase	91.0891	61.5385	3.81642e-05	0.00152633
lgoR	putative DNA-binding transcriptional regulator LgoR	89.1089	76.9231	1.09166e-06	0.000116832
ykfM	putative protein YkfM	83.1683	69.2308	0.000182288	0.00569674
yliI	aldose sugar dehydrogenase YliI	90.099	76.9231	5.88707e-07	7.27604e-05
group_1707	transcriptional regulator	77.2277	76.9231	0.000197386	0.00610876
yidL	putative DNA-binding transcriptional regulator	94.0594	76.9231	2.85896e-08	1.44129e-05
ylbG	putative DNA-binding transcriptional regulator YlbG	77.2277	84.6154	2.18962e-05	0.000928019
yagP	putative LysR family substrate binding domain-containing protein YagP	92.0792	61.5385	2.11511e-05	0.000900424
ygeH	putative transcriptional regulator YgeH	90.099	76.9231	5.88707e-07	7.27604e-05
ynbB	putative CDP-diglyceride synthase	88.1188	84.6154	1.30633e-07	3.12817e-05
yjiL	putative ATPase, activator of (R)-hydroxyglutaryl-CoA dehdratase	83.1683	61.5385	0.00116006	0.0287494
yidJ	putative sulfatase/phosphatase	95.0495	76.9231	1.10231e-08	7.28172e-06
yidI	putative inner membrane protein	95.0495	76.9231	1.10231e-08	7.28172e-06
ybeQ	Sel1 repeat-containing protein YbeQ	95.0495	76.9231	1.10231e-08	7.28172e-06
ybeT	Sel1 repeat-containing protein YbeT	94.0594	76.9231	2.85896e-08	1.44129e-05
ygeG	TPR repeat-containing putative chaperone YgeG	90.099	76.9231	5.88707e-07	7.27604e-05
ycfZ	putative inner membrane protein	87.1287	76.9231	3.33791e-06	0.000250287
yafP	putative acyltransferase with acyl-CoA N-acyltransferase domain protein	86.1386	76.9231	5.55331e-06	0.000294694
nfrA	bacteriophage N4 receptor, outer membrane protein	78.2178	69.2308	0.000955854	0.0241256
group_2480	putative inner membrane protein	94.0594	69.2308	4.45794e-07	5.77032e-05
eutC	ethanolamine ammonia-lyase subunit beta	84.1584	84.6154	1.1609e-06	0.000122869
djlB	putative chaperone	95.0495	76.9231	1.10231e-08	7.28172e-06
djlC	co-chaperone DjlC	93.0693	76.9231	6.75125e-08	2.30136e-05
group_3412	chaperone	79.2079	69.2308	0.00070766	0.0187246
yafT	lipoprotein	70.297	76.9231	0.00142192	0.0335051
ygeI	protein YgeI	81.1881	76.9231	4.86066e-05	0.00183298
yqeJ	protein YqeJ	79.2079	76.9231	0.000100962	0.00357511
yqeK	protein YqeK	90.099	76.9231	5.88707e-07	7.27604e-05
yqiK	protein YqiK	83.1683	61.5385	0.00116006	0.0287494
Overrepresented genes shared by all three groups: motility, cellulose and curli
arnB	UDP-4-amino-4-deoxy-L-arabinose aminotransferase	72.2772	92.3077	9.81799e-06	0.000492364
bfd	bacterioferritin-associated ferredoxin	80.198	92.3077	4.35271e-07	5.7113e-05
bfr	bacterioferritin	80.198	92.3077	4.35271e-07	5.7113e-05
btuR	cobinamide/cobalamin adenosyltransferase	79.2079	92.3077	6.7644e-07	7.85367e-05
casA	CRISPR-associated protein CasA/Cse1	70.297	92.3077	1.89617e-05	0.000814462
casC	CRISPR-associated protein Cas7/Cse4/CasC	70.297	92.3077	1.89617e-05	0.000814462
casD	CRISPR-associated protein Cas5/CasD	76.2376	92.3077	2.30627e-06	0.000206454
casE	CRISPR-associated protein Cas6/Cse3/CasE	76.2376	92.3077	2.30627e-06	0.000206454
cscK	fructokinase	77.2277	92.3077	1.55529e-06	0.000154376
cscR	csc operon repressor	77.2277	92.3077	1.55529e-06	0.000154376
epd	D-erythrose-4-phosphate dehydrogenase	76.2376	92.3077	2.30627e-06	0.000206454
gpr	L-glyceraldehyde 3-phosphate reductase	83.1683	92.3077	1.03359e-07	2.53851e-05
group_1156	outer membrane porin protein C	75.2475	92.3077	3.37382e-06	0.000250287
group_15524	sucrose-6-phosphate hydrolase	77.2277	92.3077	1.55529e-06	0.000154376
group_2163	adhesin	75.2475	92.3077	3.37382e-06	0.000250287
group_2363	putative zinc-dependent hydrolase	72.2772	92.3077	9.81799e-06	0.000492364
group_2912	UbiX-like flavin prenyltransferase	83.1683	92.3077	1.03359e-07	2.53851e-05
group_2923	putative ATP-binding protein of ABC transport system	74.2574	92.3077	4.87329e-06	0.000272976
group_2949	ArsR family transcriptional regulator	78.2178	92.3077	1.03373e-06	0.000111253
group_3270	AidA-I family adhesin	64.3564	92.3077	0.000110559	0.00368986
group_3291	putative fimbrial-like adhesin protein	75.2475	92.3077	3.37382e-06	0.000250287
group_3550	putative ABC-type transporter protein	76.2376	92.3077	2.30627e-06	0.000206454
group_3551	putative ATP-binding protein of ABC transport system	76.2376	92.3077	2.30627e-06	0.000206454
group_3552	lipoprotein	69.3069	92.3077	2.5975e-05	0.00108175
group_3620	membrane protein	73.2673	92.3077	6.9559e-06	0.000361122
group_4136	sugar ABC transporter permease	79.2079	92.3077	6.7644e-07	7.85367e-05
group_4244	inner membrane protein	75.2475	92.3077	3.37382e-06	0.000250287
group_4650	fimbrial protein	75.2475	92.3077	3.37382e-06	0.000250287
group_523	ATP-dependent Clp proteinase	69.3069	92.3077	2.5975e-05	0.00108175
group_5545	lipoprotein	72.2772	92.3077	9.81799e-06	0.000492364
group_5652	putative fimbrial-like adhesin protein	75.2475	92.3077	3.37382e-06	0.000250287
group_5686	putative outer membrane autotransporter barrel, putative pectin lyase fold	74.2574	92.3077	4.87329e-06	0.000272976
group_5855	transcriptional regulation protein	79.2079	92.3077	6.7644e-07	7.85367e-05
group_5918	DNA-binding protein	75.2475	92.3077	3.37382e-06	0.000250287
group_5938	putative minor pilin and initiator	74.2574	92.3077	4.87329e-06	0.000272976
group_6215	putative HTH-type transcriptional regulator yiaG	76.2376	92.3077	2.30627e-06	0.000206454
group_7729	putative HicB	74.2574	92.3077	4.87329e-06	0.000272976
group_7747	putative reductase	65.3465	92.3077	8.40323e-05	0.00300337
group_7754	sugar-binding protein	80.198	92.3077	4.35271e-07	5.7113e-05
group_7755	putative sugar ABC transporter ATP-binding protein	80.198	92.3077	4.35271e-07	5.7113e-05
group_7756	sugar ABC transporter permease	80.198	92.3077	4.35271e-07	5.7113e-05
group_7759	putative acetyltransferase	72.2772	92.3077	9.81799e-06	0.000492364
group_7911	transcriptional regulator	80.198	92.3077	4.35271e-07	5.7113e-05
group_7912	putative plasmid stabilisation system protein	80.198	92.3077	4.35271e-07	5.7113e-05
group_7937	sucrose transport protein	77.2277	92.3077	1.55529e-06	0.000154376
group_8007	putative ABC-type transport system	76.2376	92.3077	2.30627e-06	0.000206454
group_8364	putative lipase	76.2376	92.3077	2.30627e-06	0.000206454
hicA_1	HicA-like protein	74.2574	92.3077	4.87329e-06	0.000272976
hicB	DNA repair protein	81.1881	92.3077	2.75051e-07	5.28507e-05
higB-2_2	Toxin HigB-2	76.2376	92.3077	2.30627e-06	0.000206454
hokE_2	putative small toxic membrane polypeptide, Putative HokE-like protein	78.2178	92.3077	1.03373e-06	0.000111253
hopD	leader peptidase HopD	79.2079	92.3077	6.7644e-07	7.85367e-05
hosA	transcriptional regulator	83.1683	92.3077	1.03359e-07	2.53851e-05
imp	type VI secretion system protein ImpI	65.3465	92.3077	8.40323e-05	0.00300337
impH	type VI secretion system protein ImpH	70.297	92.3077	1.89617e-05	0.000814462
impJ	type VI secretion system protein ImpJ	72.2772	92.3077	9.81799e-06	0.000492364
impK	type VI secretion system protein ImpK	70.297	92.3077	1.89617e-05	0.000814462
kpdB	phenylacrylic acid decarboxylase	83.1683	92.3077	1.03359e-07	2.53851e-05
kpdC	4-hydroxybenzoate decarboxylase	80.198	92.3077	4.35271e-07	5.7113e-05
lfpB	putative fimbrial chaperone protein	62.3762	92.3077	0.000187481	0.00583047
lpfA	putative major fimbrial subunit	75.2475	92.3077	3.37382e-06	0.000250287
lpfC	putative fimbrial usher	72.2772	92.3077	9.81799e-06	0.000492364
mvpA	putative post-segregational-killing anti-toxin	79.2079	92.3077	6.7644e-07	7.85367e-05
slp	starvation lipoprotein	75.2475	84.6154	4.39407e-05	0.00172513
nudI	pyrimidine deoxynucleotide diphosphatase NudI	73.2673	92.3077	6.9559e-06	0.000361122
yadK	putative fimbrial-like adhesin protein	75.2475	92.3077	3.37382e-06	0.000250287
yahC	putative protein YahC	84.1584	92.3077	6.12375e-08	2.30136e-05
yahL	putative protein YahL	80.198	92.3077	4.35271e-07	5.7113e-05
ydjO_2	protein YdjO	63.3663	84.6154	0.00170087	0.0380204
ygbF	CRISPR adaptation ssRNA endonuclease	74.2574	92.3077	4.87329e-06	0.000272976
ygbK	putative 3-oxo-tetronate kinase YgbK	80.198	92.3077	4.35271e-07	5.7113e-05
ygbT	CRISPR-associated protein Cas1	83.1683	92.3077	1.03359e-07	2.53851e-05
ygcB	CRISPR-associated helicase/endonuclease Cas3	74.2574	92.3077	4.87329e-06	0.000272976
ygcO	ferredoxin	62.3762	92.3077	0.000187481	0.00583047
yggC	PanK family P-loop kinase	71.2871	92.3077	1.37124e-05	0.00065183
yggF	fructose 1,6-bisphosphatase YggF	78.2178	100	3.40682e-08	1.67345e-05
ygiV	DNA-binding transcriptional repressor YgiV	83.1683	92.3077	1.03359e-07	2.53851e-05
yhaI	putative inner membrane protein	76.2376	92.3077	2.30627e-06	0.000206454
ymgD	PF16456 family protein YmgD	73.2673	100	2.7768e-07	5.28507e-05
ynjD	putative ABC transporter ATP-binding protein YnjD	74.2574	92.3077	4.87329e-06	0.000272976
